# Supplementary material for: Exhaustive search of linear information encoding protein-peptide recognition
Source: PLoS Comput Biol. 2017 Apr 20;13(4):e1005499. doi: 10.1371/journal.pcbi.1005499 (PMC5417721; doi:10.1371/journal.pcbi.1005499)
Supplement: S1 Table — Each row in the table gives the interacting SH3 domain protein (columns: ORF and GENE); the cognate SH3 domain binding protein (columns: ORF and GENE); the coordinates in the SH3 binding protein of the SH3 binding site (columns: BEG and END); whether the interaction was identified in vivo or in vitro (columns: IN VITRO and INVIVO); and the publication in which the interaction have been identified (column: PUBMID). (XLSX) [file pcbi.1005499.s001.xlsx]

## Sheet: known SH3 binding sites (yeast)
known SH3 binding sites in yeast Saccharomyces cerevisiae
SH3 DOM		SH3 LIG		SH3 BINDING SITE				PUBMID
ORF	GENE	PRF	GENE	BEG	END	IN VITRO	IN VIVO
YCR088W	ABP1	YDR277C	MTH1	4	18	1	0	19841731
YCR088W	ABP1	YLR337C	VRP1	5	19	1	0	19841731
YCR088W	ABP1	YLR029C	RPL15A	40	54	1	0	19841731
YCR088W	ABP1	YMR121C	RPL15B	40	54	1	0	19841731
YCR088W	ABP1	YDR128W	MTC5	74	88	1	0	19841731
YCR088W	ABP1	YDR151C	CTH1	81	95	1	0	19841731
YCR088W	ABP1	YBR108W	AIM3	85	99	1	0	19841731
YCR088W	ABP1	YAL040C	CLN3	99	113	1	0	19841731
YCR088W	ABP1	YIL045W	PIG2	140	154	1	0	19841731
YCR088W	ABP1	YOR367W	SCP1	151	164	0	1	14737190
YCR088W	ABP1	YGR221C	TOS2	152	166	1	0	19841731
YCR088W	ABP1	YOR367W	SCP1	154	170	0	1	17409071
YCR088W	ABP1	YOR367W	SCP1	156	170	1	0	19841731
YCR088W	ABP1	YMR089C	YTA12	157	171	1	0	19841731
YCR088W	ABP1	YER054C	GIP2	172	186	1	0	19841731
YCR088W	ABP1	YCL008C	STP22	176	190	1	0	19841731
YCR088W	ABP1	YGR227W	DIE2	190	204	1	0	19841731
YCR088W	ABP1	YOR058C	ASE1	194	208	1	0	19841731
YCR088W	ABP1	YDR419W	RAD30	204	218	1	0	19841731
YCR088W	ABP1	YER032W	FIR1	210	224	1	0	19841731
YCR088W	ABP1	YOR181W	LAS17	238	252	1	0	19841731
YCR088W	ABP1	YDR425W	SNX41	254	268	1	0	19841731
YCR088W	ABP1	YNL257C	SIP3	305	319	1	0	19841731
YCR088W	ABP1	YPR171W	BSP1	334	348	1	0	19841731
YCR088W	ABP1	YGL197W	MDS3	343	357	1	0	19841731
YCR088W	ABP1	YNL138W	SRV2	348	361	0	1	14737190
YCR088W	ABP1	YNL138W	SRV2	349	361	1	0	14737190
YCR088W	ABP1	YNL138W	SRV2	349	364	1	0	11743162
YCR088W	ABP1	YNL138W	SRV2	350	367	0	1	8552082
YCR088W	ABP1	YNL138W	SRV2	351	367	0	1	17409071
YCR088W	ABP1	YNL138W	SRV2	351	370	0	1	11668184
YCR088W	ABP1	YNL138W	SRV2	353	367	1	0	19841731
YCR088W	ABP1	YIR003W	AIM21	383	397	1	0	19841731
YCR088W	ABP1	YIR003W	AIM21	383	396	0	1	14737190
YCR088W	ABP1	YIR003W	AIM21	386	405	0	1	11668184
YCR088W	ABP1	YIR003W	AIM21	388	402	1	0	19841731
YCR088W	ABP1	YOR290C	SNF2	416	430	1	0	19841731
YCR088W	ABP1	YOR330C	MIP1	424	438	1	0	19841731
YCR088W	ABP1	YPR104C	FHL1	440	454	1	0	19841731
YCR088W	ABP1	YNL094W	APP1	467	481	1	0	19841731
YCR088W	ABP1	YNL094W	APP1	467	483	0	1	14737190
YCR088W	ABP1	YHL027W	RIM101	499	513	1	0	19841731
YCR088W	ABP1	YPL243W	SRP68	533	547	1	0	19841731
YCR088W	ABP1	YOL089C	HAL9	570	584	1	0	19841731
YCR088W	ABP1	YOR116C	RPO31	592	606	1	0	19841731
YCR088W	ABP1	YNL020C	ARK1	602	615	1	0	14737190
YCR088W	ABP1	YNL020C	ARK1	602	622	0	1	14737190
YCR088W	ABP1	YNL020C	ARK1	603	618	1	0	11743162
YCR088W	ABP1	YNL020C	ARK1	604	618	1	0	19841731
YCR088W	ABP1	YNL020C	ARK1	604	631	0	1	11668184
YCR088W	ABP1	YNL020C	ARK1	605	620	0	1	14668868
YCR088W	ABP1	YNL020C	ARK1	605	621	0	1	17409071
YCR088W	ABP1	YNL020C	ARK1	605	624	0	1	11668184
YCR088W	ABP1	YNL020C	ARK1	607	621	1	0	19841731
YCR088W	ABP1	YNL020C	ARK1	608	620	1	0	14737190
YCR088W	ABP1	YDL060W	TSR1	664	678	1	0	19841731
YCR088W	ABP1	YPL019C	VTC3	675	689	1	0	19841731
YCR088W	ABP1	YMR275C	BUL1	701	715	1	0	19841731
YCR088W	ABP1	YJL020C	BBC1	711	725	1	0	19841731
YCR088W	ABP1	YIL095W	PRK1	743	756	1	0	14737190
YCR088W	ABP1	YIL095W	PRK1	743	756	0	1	14737190
YCR088W	ABP1	YIL095W	PRK1	744	758	1	0	19841731
YCR088W	ABP1	YIL095W	PRK1	744	759	1	0	11743162
YCR088W	ABP1	YIL095W	PRK1	745	759	1	0	19841731
YCR088W	ABP1	YIL095W	PRK1	746	765	0	1	11668184
YCR088W	ABP1	YIL095W	PRK1	748	762	1	0	19841731
YCR088W	ABP1	YNL298W	CLA4	768	782	1	0	19841731
YCR088W	ABP1	YLL031C	GPI13	927	941	1	0	19841731
YCR088W	ABP1	YMR109W	MYO5	1073	1095	0	1	11668184
YCR088W	ABP1	YNL106C	INP52	1113	1127	1	0	19841731
YCR088W	ABP1	YNL106C	INP52	1115	1121	0	1	11668184
YCR088W	ABP1	YNL106C	INP52	1115	1121	0	1	15798181
YCR088W	ABP1	YGR032W	GSC2	1800	1814	1	0	19841731
YJL020C	BBC1	YIR003W	AIM21	4	18	1	0	19841731
YJL020C	BBC1	YLR144C	ACF2	6	20	1	0	19841731
YJL020C	BBC1	YML061C	PIF1	7	21	1	0	19841731
YJL020C	BBC1	YOR330C	MIP1	10	24	1	0	19841731
YJL020C	BBC1	YJL194W	CDC6	17	31	1	0	19841731
YJL020C	BBC1	YGR268C	HUA1	23	37	1	0	19841731
YJL020C	BBC1	YDR171W	HSP42	27	41	1	0	19841731
YJL020C	BBC1	YDR342C	HXT7	49	63	1	0	19841731
YJL020C	BBC1	YLR191W	PEX13	52	66	1	0	19841731
YJL020C	BBC1	YDR389W	SAC7	58	72	1	0	19841731
YJL020C	BBC1	YMR184W	ADD37	68	82	1	0	19841731
YJL020C	BBC1	YML013W	UBX2	81	95	1	0	19841731
YJL020C	BBC1	YOR098C	NUP1	95	109	1	0	19841731
YJL020C	BBC1	YIL144W	TID3	108	122	1	0	19841731
YJL020C	BBC1	YNL206C	RTT106	125	139	1	0	19841731
YJL020C	BBC1	YOR202W	HIS3	129	143	1	0	19841731
YJL020C	BBC1	YJL128C	PBS2	189	203	1	0	19841731
YJL020C	BBC1	YDL142C	CRD1	196	210	1	0	19841731
YJL020C	BBC1	YPR171W	BSP1	202	216	1	0	19841731
YJL020C	BBC1	YDR243C	PRP28	236	250	1	0	19841731
YJL020C	BBC1	YDL140C	RPO21	238	252	1	0	19841731
YJL020C	BBC1	YGL035C	MIG1	266	280	1	0	19841731
YJL020C	BBC1	YNL138W	SRV2	274	288	1	0	19841731
YJL020C	BBC1	YNL025C	SSN8	309	323	1	0	19841731
YJL020C	BBC1	YGL099W	LSG1	324	338	1	0	19841731
YJL020C	BBC1	YDL156W	CMR1	336	350	1	0	19841731
YJL020C	BBC1	YER047C	SAP1	336	350	1	0	19841731
YJL020C	BBC1	YOR181W	LAS17	339	366	0	1	11743162
YJL020C	BBC1	YIR003W	AIM21	383	397	1	0	19841731
YJL020C	BBC1	YOR181W	LAS17	386	400	1	0	19841731
YJL020C	BBC1	YNL298W	CLA4	401	415	1	0	19841731
YJL020C	BBC1	YNL094W	APP1	465	479	1	0	19841731
YJL020C	BBC1	YHL007C	STE20	465	479	1	0	19841731
YJL020C	BBC1	YHL007C	STE20	469	483	1	0	19841731
YJL020C	BBC1	YER086W	ILV1	495	509	1	0	19841731
YJL020C	BBC1	YGL060W	YBP2	536	550	1	0	19841731
YJL020C	BBC1	YBR108W	AIM3	553	567	1	0	19841731
YJL020C	BBC1	YKL101W	HSL1	618	632	1	0	19841731
YJL020C	BBC1	YBL007C	SLA1	618	632	1	0	19841731
YJL020C	BBC1	YDR128W	MTC5	682	696	1	0	19841731
YJL020C	BBC1	YLR337C	VRP1	700	714	1	0	19841731
YJL020C	BBC1	YJL020C	BBC1	724	738	1	0	19841731
YJL020C	BBC1	YPR104C	FHL1	730	744	1	0	19841731
YJL020C	BBC1	YIL159W	BNR1	765	779	1	0	19841731
YJL020C	BBC1	YMR109W	MYO5	1070	1084	1	0	19841731
YJL020C	BBC1	YJL095W	BCK1	1077	1091	1	0	19841731
YJL020C	BBC1	YNL271C	BNI1	1236	1250	1	0	19841731
YJL020C	BBC1	YOR290C	SNF2	1462	1476	1	0	19841731
YBR200W	BEM1-2	YOL093W	TRM10	11	25	1	0	19841731
YBR200W	BEM1-2	YBR108W	AIM3	80	94	1	0	19841731
YBR200W	BEM1-2	YLR425W	TUS1	100	114	1	0	19841731
YBR200W	BEM1-2	YDR242W	AMD2	113	127	1	0	19841731
YBR200W	BEM1-2	YBL085W	BOI1	144	158	1	0	19841731
YBR200W	BEM1-2	YOR181W	LAS17	179	193	1	0	19841731
YBR200W	BEM1-2	YDR243C	PRP28	237	251	1	0	19841731
YBR200W	BEM1-2	YIR003W	AIM21	383	397	1	0	19841731
YBR200W	BEM1-2	YBL085W	BOI1	394	414	0	1	8666672
YBR200W	BEM1-2	YDL028C	MPS1	400	414	1	0	19841731
YBR200W	BEM1-2	YER114C	BOI2	436	450	1	0	19841731
YBR200W	BEM1-2	YER114C	BOI2	436	464	0	1	8666671
YBR200W	BEM1-2	YNL298W	CLA4	451	465	1	0	19841731
YBR200W	BEM1-2	YNL094W	APP1	463	477	1	0	19841731
YBR200W	BEM1-2	YDL146W	LDB17	469	483	1	0	19841731
YBR200W	BEM1-2	YHL007C	STE20	470	484	1	0	19841731
YBR200W	BEM1-2	YIL156W	UBP7	510	524	1	0	19841731
YBR200W	BEM1-2	YLR337C	VRP1	698	712	1	0	19841731
YBR200W	BEM1-2	YIL095W	PRK1	744	758	1	0	19841731
YBR200W	BEM1-2	YJL020C	BBC1	798	812	1	0	19841731
YBR200W	BEM1-2	YOR109W	INP53	960	974	1	0	19841731
YBR200W	BEM1-2	YMR109W	MYO5	1006	1020	1	0	19841731
YBL085W	BOI1	YLR144C	ACF2	18	31	1	0	14737190
YBL085W	BOI1	YIR018W	YAP5	27	41	1	0	19841731
YBL085W	BOI1	YHL014C	YLF2	61	75	1	0	19841731
YBL085W	BOI1	YNL206C	RTT106	76	90	1	0	19841731
YBL085W	BOI1	YKL125W	RRN3	77	91	1	0	19841731
YBL085W	BOI1	YPL115C	BEM3	108	122	1	0	19841731
YBL085W	BOI1	YDR480W	DIG2	130	144	1	0	19841731
YBL085W	BOI1	YBR102C	EXO84	145	159	1	0	19841731
YBL085W	BOI1	YDR379W	RGA2	147	161	1	0	19841731
YBL085W	BOI1	YJR138W	IML1	182	196	1	0	19841731
YBL085W	BOI1	YOL070C	NBA1	276	290	1	0	19841731
YBL085W	BOI1	YMR273C	ZDS1	354	368	1	0	19841731
YBL085W	BOI1	YER028C	MIG3	370	384	1	0	19841731
YBL085W	BOI1	YML109W	ZDS2	377	391	1	0	19841731
YBL085W	BOI1	YCL024W	KCC4	438	452	1	0	19841731
YBL085W	BOI1	YDR085C	AFR1	460	474	1	0	19841731
YBL085W	BOI1	YGL035C	MIG1	488	502	1	0	19841731
YBL085W	BOI1	YER008C	SEC3	497	511	1	0	19841731
YBL085W	BOI1	YLL040C	VPS13	504	518	1	0	19841731
YBL085W	BOI1	YJL153C	INO1	517	531	1	0	19841731
YBL085W	BOI1	YER032W	FIR1	521	535	1	0	19841731
YBL085W	BOI1	YDR332W	IRC3	667	681	1	0	19841731
YBL085W	BOI1	YER155C	BEM2	908	922	1	0	19841731
YER114C	BOI2	YGR033C	TIM21	1	15	1	0	19841731
YER114C	BOI2	YDR027C	VPS54	22	36	1	0	19841731
YER114C	BOI2	YAL048C	GEM1	35	49	1	0	19841731
YER114C	BOI2	YHL014C	YLF2	61	75	1	0	19841731
YER114C	BOI2	YLR056W	ERG3	81	95	1	0	19841731
YER114C	BOI2	YDR259C	YAP6	95	109	1	0	19841731
YER114C	BOI2	YLR086W	SMC4	106	120	1	0	19841731
YER114C	BOI2	YHR066W	SSF1	170	184	1	0	19841731
YER114C	BOI2	YDR312W	SSF2	170	184	1	0	19841731
YER114C	BOI2	YOL070C	NBA1	276	290	1	0	19841731
YER114C	BOI2	YIR006C	PAN1	300	314	1	0	19841731
YER114C	BOI2	YML109W	ZDS2	377	391	1	0	19841731
YER114C	BOI2	YDR085C	AFR1	460	474	1	0	19841731
YER114C	BOI2	YER008C	SEC3	497	511	1	0	19841731
YER114C	BOI2	YER032W	FIR1	521	535	1	0	19841731
YER114C	BOI2	YDR334W	SWR1	683	697	1	0	19841731
YER114C	BOI2	YMR080C	NAM7	807	821	1	0	19841731
YER114C	BOI2	YER155C	BEM2	908	922	1	0	19841731
YER114C	BOI2	YBR275C	RIF1	1788	1802	1	0	19841731
YHR114W	BZZ1-1	YHR165C	PRP8	15	29	1	0	19841731
YHR114W	BZZ1-1	YLR144C	ACF2	19	33	1	0	19841731
YHR114W	BZZ1-1	YPL063W	TIM50	176	190	1	0	19841731
YHR114W	BZZ1-1	YOR181W	LAS17	180	194	1	0	19841731
YHR114W	BZZ1-1	YOR181W	LAS17	181	191	1	0	11743162
YHR114W	BZZ1-1	YCL008C	STP22	189	203	1	0	19841731
YHR114W	BZZ1-1	YCR077C	PAT1	190	204	1	0	19841731
YHR114W	BZZ1-1	YNL138W	SRV2	272	286	1	0	19841731
YHR114W	BZZ1-1	YOR181W	LAS17	339	366	0	1	11743162
YHR114W	BZZ1-1	YIR003W	AIM21	383	397	1	0	19841731
YHR114W	BZZ1-1	YLR337C	VRP1	421	435	1	0	19841731
YHR114W	BZZ1-1	YKL204W	EAP1	447	461	1	0	19841731
YHR114W	BZZ1-1	YNL094W	APP1	463	477	1	0	19841731
YHR114W	BZZ1-1	YNL094W	APP1	465	479	1	0	19841731
YHR114W	BZZ1-1	YDL146W	LDB17	470	484	1	0	19841731
YHR114W	BZZ1-1	YIL156W	UBP7	510	524	1	0	19841731
YHR114W	BZZ1-1	YKL198C	PTK1	573	587	1	0	19841731
YHR114W	BZZ1-1	YOR329C	SCD5	661	675	1	0	19841731
YHR114W	BZZ1-1	YIL159W	BNR1	764	778	1	0	19841731
YHR114W	BZZ1-1	YMR109W	MYO5	1069	1083	1	0	19841731
YHR114W	BZZ1-1	YNL271C	BNI1	1275	1289	1	0	19841731
YHR114W	BZZ1-2	YLR337C	VRP1	3	17	1	0	19841731
YHR114W	BZZ1-2	YHR165C	PRP8	15	29	1	0	19841731
YHR114W	BZZ1-2	YGL178W	MPT5	43	57	1	0	19841731
YHR114W	BZZ1-2	YOR231W	MKK1	80	94	1	0	19841731
YHR114W	BZZ1-2	YBR108W	AIM3	83	97	1	0	19841731
YHR114W	BZZ1-2	YJL128C	PBS2	90	104	1	0	19841731
YHR114W	BZZ1-2	YLR425W	TUS1	100	114	1	0	19841731
YHR114W	BZZ1-2	YMR089C	YTA12	151	165	1	0	19841731
YHR114W	BZZ1-2	YPL063W	TIM50	176	190	1	0	19841731
YHR114W	BZZ1-2	YOR181W	LAS17	180	194	1	0	19841731
YHR114W	BZZ1-2	YCL008C	STP22	189	203	1	0	19841731
YHR114W	BZZ1-2	YKR103W	NFT1	238	252	1	0	19841731
YHR114W	BZZ1-2	YOR181W	LAS17	339	366	0	1	11743162
YHR114W	BZZ1-2	YIR003W	AIM21	383	397	1	0	19841731
YHR114W	BZZ1-2	YNL094W	APP1	463	477	1	0	19841731
YHR114W	BZZ1-2	YNL094W	APP1	465	479	1	0	19841731
YHR114W	BZZ1-2	YDL146W	LDB17	470	484	1	0	19841731
YHR114W	BZZ1-2	YIL156W	UBP7	510	524	1	0	19841731
YHR114W	BZZ1-2	YOR329C	SCD5	661	675	1	0	19841731
YHR114W	BZZ1-2	YIL159W	BNR1	764	778	1	0	19841731
YHR114W	BZZ1-2	YJL020C	BBC1	822	836	1	0	19841731
YHR114W	BZZ1-2	YOR109W	INP53	961	975	1	0	19841731
YHR114W	BZZ1-2	YMR109W	MYO5	1069	1083	1	0	19841731
YHR114W	BZZ1-2	YNL271C	BNI1	1235	1249	1	0	19841731
YDL117W	CYK3	YDR208W	MSS4	1	15	1	0	19841731
YDL117W	CYK3	YGR037C	ACB1	10	24	1	0	19841731
YDL117W	CYK3	YBR025C	OLA1	58	72	1	0	19841731
YDL117W	CYK3	YLR442C	SIR3	88	102	1	0	19841731
YDL117W	CYK3	YLR425W	TUS1	100	114	1	0	19841731
YDL117W	CYK3	YLL028W	TPO1	108	122	1	0	19841731
YDL117W	CYK3	YER081W	SER3	153	167	1	0	19841731
YDL117W	CYK3	YGR143W	SKN1	154	168	1	0	19841731
YDL117W	CYK3	YNL152W	INN1	155	169	1	0	19841731
YDL117W	CYK3	YOR202W	HIS3	197	211	1	0	19841731
YDL117W	CYK3	YGR276C	RNH70	256	270	1	0	19841731
YDL117W	CYK3	YBL016W	FUS3	273	287	1	0	19841731
YDL117W	CYK3	YOL095C	HMI1	306	320	1	0	19841731
YDL117W	CYK3	YOR181W	LAS17	318	332	1	0	19841731
YDL117W	CYK3	YGL099W	LSG1	321	335	1	0	19841731
YDL117W	CYK3	YER087W	AIM10	331	345	1	0	19841731
YDL117W	CYK3	YOL070C	NBA1	348	362	1	0	19841731
YDL117W	CYK3	YLR219W	MSC3	383	397	1	0	19841731
YDL117W	CYK3	YLR187W	SKG3	396	410	1	0	19841731
YDL117W	CYK3	YLR142W	PUT1	430	444	1	0	19841731
YDL117W	CYK3	YJL083W	TAX4	456	470	1	0	19841731
YDL117W	CYK3	YGL144C	ROG1	457	471	1	0	19841731
YDL117W	CYK3	YPL158C	AIM44	466	480	1	0	19841731
YDL117W	CYK3	YIL156W	UBP7	508	522	1	0	19841731
YDL117W	CYK3	YKL048C	ELM1	511	525	1	0	19841731
YDL117W	CYK3	YGL060W	YBP2	535	549	1	0	19841731
YDL117W	CYK3	YBR108W	AIM3	539	553	1	0	19841731
YDL117W	CYK3	YAL019W	FUN30	560	574	1	0	19841731
YDL117W	CYK3	YLR240W	VPS34	567	581	1	0	19841731
YDL117W	CYK3	YLR410W	VIP1	736	750	1	0	19841731
YDL117W	CYK3	YKR027W	BCH2	747	761	1	0	19841731
YDL117W	CYK3	YDR104C	SPO71	798	812	1	0	19841731
YDL117W	CYK3	YER032W	FIR1	835	849	1	0	19841731
YDL117W	CYK3	YGR233C	PHO81	970	984	1	0	19841731
YCL027W	FUS1	YKR049C	FMP46	6	20	1	0	19841731
YCL027W	FUS1	YPL224C	MMT2	26	40	1	0	19841731
YCL027W	FUS1	YCL052C	PBN1	40	54	1	0	19841731
YCL027W	FUS1	YMR140W	SIP5	41	55	1	0	19841731
YCL027W	FUS1	YGL116W	CDC20	43	57	1	0	19841731
YCL027W	FUS1	YBR172C	SMY2	75	89	1	0	19841731
YCL027W	FUS1	YLR056W	ERG3	80	94	1	0	19841731
YCL027W	FUS1	YCL039W	GID7	107	121	1	0	19841731
YCL027W	FUS1	YDR103W	STE5	111	122	0	1	18280496
YCL027W	FUS1	YDR103W	STE5	112	126	0	1	19590096
YCL027W	FUS1	YPL156C	PRM4	133	147	1	0	19841731
YCL027W	FUS1	YPL070W	MUK1	176	190	1	0	19841731
YCL027W	FUS1	YPR023C	EAF3	194	208	1	0	19841731
YCL027W	FUS1	YER090W	TRP2	254	268	1	0	19841731
YCL027W	FUS1	YMR308C	PSE1	276	290	1	0	19841731
YCL027W	FUS1	YNL042W	BOP3	291	305	1	0	19841731
YCL027W	FUS1	YNL267W	PIK1	370	384	1	0	19841731
YCL027W	FUS1	YPR008W	HAA1	497	511	1	0	19841731
YCL027W	FUS1	YAL031C	GIP4	527	541	1	0	19841731
YCL027W	FUS1	YDR206W	EBS1	627	641	1	0	19841731
YCL027W	FUS1	YIL159W	BNR1	639	653	1	0	19841731
YCL027W	FUS1	YIL159W	BNR1	639	650	0	1	18280496
YCL027W	FUS1	YIL159W	BNR1	640	654	0	1	19590096
YCL027W	FUS1	YJL047C	RTT101	745	759	1	0	19841731
YCL027W	FUS1	YGR098C	ESP1	1127	1141	1	0	19841731
YMR032W	HOF1	YOL093W	TRM10	13	27	1	0	19841731
YMR032W	HOF1	YLR425W	TUS1	27	41	1	0	19841731
YMR032W	HOF1	YDR178W	SDH4	31	45	1	0	19841731
YMR032W	HOF1	YOR231W	MKK1	83	97	1	0	19841731
YMR032W	HOF1	YPL140C	MKK2	85	99	1	0	19841731
YMR032W	HOF1	YJL128C	PBS2	89	103	1	0	19841731
YMR032W	HOF1	YJL128C	PBS2	90	104	1	0	19841731
YMR032W	HOF1	YOR098C	NUP1	95	109	1	0	19841731
YMR032W	HOF1	YER033C	ZRG8	117	131	1	0	19841731
YMR032W	HOF1	YER033C	ZRG8	118	132	1	0	19841731
YMR032W	HOF1	YOL070C	NBA1	127	141	1	0	19841731
YMR032W	HOF1	YBR110W	ALG1	135	149	1	0	19841731
YMR032W	HOF1	YLR337C	VRP1	145	174	0	1	15941409
YMR032W	HOF1	YCL008C	STP22	157	171	1	0	19841731
YMR032W	HOF1	YDL117W	CYK3	181	195	1	0	19841731
YMR032W	HOF1	YOR181W	LAS17	215	229	1	0	19841731
YMR032W	HOF1	YHL027W	RIM101	285	299	1	0	19841731
YMR032W	HOF1	YGL099W	LSG1	321	335	1	0	19841731
YMR032W	HOF1	YER047C	SAP1	333	347	1	0	19841731
YMR032W	HOF1	YER047C	SAP1	337	351	1	0	19841731
YMR032W	HOF1	YLR337C	VRP1	347	361	1	0	19841731
YMR032W	HOF1	YNL152W	INN1	373	387	1	0	19841731
YMR032W	HOF1	YER144C	UBP5	412	426	1	0	19841731
YMR032W	HOF1	YJL084C	ALY2	428	442	1	0	19841731
YMR032W	HOF1	YBR108W	AIM3	437	451	1	0	19841731
YMR032W	HOF1	YNL094W	APP1	465	479	1	0	19841731
YMR032W	HOF1	YBR132C	AGP2	486	500	1	0	19841731
YMR032W	HOF1	YNL094W	APP1	505	519	1	0	19841731
YMR032W	HOF1	YIL156W	UBP7	523	537	1	0	19841731
YMR032W	HOF1	YGL060W	YBP2	536	550	1	0	19841731
YMR032W	HOF1	YHR102W	KIC1	538	552	1	0	19841731
YMR032W	HOF1	YPL115C	BEM3	564	578	1	0	19841731
YMR032W	HOF1	YJR092W	BUD4	585	599	1	0	19841731
YMR032W	HOF1	YKL101W	HSL1	618	632	1	0	19841731
YMR032W	HOF1	YPL084W	BRO1	714	728	1	0	19841731
YMR032W	HOF1	YJL020C	BBC1	742	756	1	0	19841731
YMR032W	HOF1	YIL159W	BNR1	762	776	1	0	19841731
YMR032W	HOF1	YDR335W	MSN5	782	796	1	0	19841731
YMR032W	HOF1	YDR409W	SIZ1	809	823	1	0	19841731
YMR032W	HOF1	YER032W	FIR1	835	849	1	0	19841731
YMR032W	HOF1	YHL023C	NPR3	899	913	1	0	19841731
YMR032W	HOF1	YMR109W	MYO5	1069	1083	1	0	19841731
YHL002W	HSE1	YBR279W	PAF1	16	30	1	0	19841731
YHL002W	HSE1	YLR144C	ACF2	19	33	1	0	19841731
YHL002W	HSE1	YLR144C	ACF2	21	35	1	0	19841731
YHL002W	HSE1	YLL015W	BPT1	62	76	1	0	19841731
YHL002W	HSE1	YJR054W	ERM6	68	82	1	0	19841731
YHL002W	HSE1	YBR239C	ERT1	89	103	1	0	19841731
YHL002W	HSE1	YOR357C	SNX3	103	117	1	0	19841731
YHL002W	HSE1	YGR264C	MES1	140	154	1	0	19841731
YHL002W	HSE1	YNL094W	APP1	143	157	1	0	19841731
YHL002W	HSE1	YLR318W	EST2	151	165	1	0	19841731
YHL002W	HSE1	YNR016C	ACC1	153	167	1	0	19841731
YHL002W	HSE1	YCL008C	STP22	157	171	1	0	19841731
YHL002W	HSE1	YBR040W	FIG1	180	194	1	0	19841731
YHL002W	HSE1	YMR004W	MVP1	189	203	1	0	19841731
YHL002W	HSE1	YMR192W	APP2	199	213	1	0	19841731
YHL002W	HSE1	YBL067C	UBP13	300	314	1	0	19841731
YHL002W	HSE1	YGR204W	ADE3	306	320	1	0	19841731
YHL002W	HSE1	YEL042W	GDA1	324	338	1	0	19841731
YHL002W	HSE1	YPR171W	BSP1	332	346	1	0	19841731
YHL002W	HSE1	YJL056C	ZAP1	342	356	1	0	19841731
YHL002W	HSE1	YGL197W	MDS3	344	358	1	0	19841731
YHL002W	HSE1	YOR067C	ALG8	373	387	1	0	19841731
YHL002W	HSE1	YIR003W	AIM21	383	397	1	0	19841731
YHL002W	HSE1	YIR003W	AIM21	386	400	1	0	19841731
YHL002W	HSE1	YBR112C	CYC8	426	440	1	0	19841731
YHL002W	HSE1	YKL213C	DOA1	433	445	0	1	18508771
YHL002W	HSE1	YIL156W	UBP7	527	541	1	0	19841731
YHL002W	HSE1	YGL060W	YBP2	536	550	1	0	19841731
YHL002W	HSE1	YBR108W	AIM3	542	556	1	0	19841731
YHL002W	HSE1	YIL095W	PRK1	746	760	1	0	19841731
YHL002W	HSE1	YIL095W	PRK1	748	762	1	0	19841731
YHL002W	HSE1	YNL271C	BNI1	1243	1257	1	0	19841731
YGR136W	LSB1	YGL133W	ITC1	2	16	1	0	19841731
YGR136W	LSB1	YIR003W	AIM21	4	18	1	0	19841731
YGR136W	LSB1	YKR050W	TRK2	6	20	1	0	19841731
YGR136W	LSB1	YBL064C	PRX1	8	22	1	0	19841731
YGR136W	LSB1	YMR275C	BUL1	10	24	1	0	19841731
YGR136W	LSB1	YGL163C	RAD54	16	30	1	0	19841731
YGR136W	LSB1	YLR144C	ACF2	19	33	1	0	19841731
YGR136W	LSB1	YLR144C	ACF2	21	35	1	0	19841731
YGR136W	LSB1	YBR140C	IRA1	22	36	1	0	19841731
YGR136W	LSB1	YPL270W	MDL2	23	37	1	0	19841731
YGR136W	LSB1	YML069W	POB3	38	52	1	0	19841731
YGR136W	LSB1	YIR003W	AIM21	41	55	1	0	19841731
YGR136W	LSB1	YPR040W	TIP41	49	63	1	0	19841731
YGR136W	LSB1	YJL201W	ECM25	50	64	1	0	19841731
YGR136W	LSB1	YDR128W	MTC5	51	65	1	0	19841731
YGR136W	LSB1	YLR191W	PEX13	52	66	1	0	19841731
YGR136W	LSB1	YDL156W	CMR1	61	75	1	0	19841731
YGR136W	LSB1	YHR148W	IMP3	62	76	1	0	19841731
YGR136W	LSB1	YOR197W	MCA1	68	82	1	0	19841731
YGR136W	LSB1	YBL087C	RPL23A	71	85	1	0	19841731
YGR136W	LSB1	YOR042W	CUE5	79	93	1	0	19841731
YGR136W	LSB1	YBR239C	ERT1	89	103	1	0	19841731
YGR136W	LSB1	YGL189C	RPS26A	93	107	1	0	19841731
YGR136W	LSB1	YER131W	RPS26B	93	107	1	0	19841731
YGR136W	LSB1	YOR155C	ISN1	95	109	1	0	19841731
YGR136W	LSB1	YOR330C	MIP1	98	112	1	0	19841731
YGR136W	LSB1	YLR425W	TUS1	100	114	1	0	19841731
YGR136W	LSB1	YER033C	ZRG8	117	131	1	0	19841731
YGR136W	LSB1	YMR192W	APP2	119	133	1	0	19841731
YGR136W	LSB1	YMR192W	APP2	121	135	1	0	19841731
YGR136W	LSB1	YMR192W	APP2	122	132	1	0	11743162
YGR136W	LSB1	YNL293W	MSB3	122	136	1	0	19841731
YGR136W	LSB1	YLL021W	SPA2	126	140	1	0	19841731
YGR136W	LSB1	YDR182W	CDC1	165	179	1	0	19841731
YGR136W	LSB1	YNL107W	YAF9	165	179	1	0	19841731
YGR136W	LSB1	YMR200W	ROT1	174	188	1	0	19841731
YGR136W	LSB1	YOR058C	ASE1	175	189	1	0	19841731
YGR136W	LSB1	YDR243C	PRP28	177	191	1	0	19841731
YGR136W	LSB1	YPR171W	BSP1	183	197	1	0	19841731
YGR136W	LSB1	YDR151C	CTH1	187	201	1	0	19841731
YGR136W	LSB1	YCR077C	PAT1	192	206	1	0	19841731
YGR136W	LSB1	YMR192W	APP2	197	211	1	0	19841731
YGR136W	LSB1	YLR350W	ORM2	197	211	1	0	19841731
YGR136W	LSB1	YGR038W	ORM1	203	217	1	0	19841731
YGR136W	LSB1	YJR083C	ACF4	214	228	1	0	19841731
YGR136W	LSB1	YJL128C	PBS2	216	230	1	0	19841731
YGR136W	LSB1	YBR183W	YPC1	223	237	1	0	19841731
YGR136W	LSB1	YOR113W	AZF1	227	241	1	0	19841731
YGR136W	LSB1	YIL061C	SNP1	230	244	1	0	19841731
YGR136W	LSB1	YGL181W	GTS1	246	260	1	0	19841731
YGR136W	LSB1	YJL106W	IME2	249	263	1	0	19841731
YGR136W	LSB1	YGR255C	COQ6	268	282	1	0	19841731
YGR136W	LSB1	YOL070C	NBA1	273	287	1	0	19841731
YGR136W	LSB1	YPL249C	GYP5	278	292	1	0	19841731
YGR136W	LSB1	YPL249C	GYP5	279	289	1	0	11743162
YGR136W	LSB1	YFL004W	VTC2	298	312	1	0	19841731
YGR136W	LSB1	YML102W	CAC2	304	318	1	0	19841731
YGR136W	LSB1	YOR181W	LAS17	306	336	0	1	11743162
YGR136W	LSB1	YPL019C	VTC3	316	330	1	0	19841731
YGR136W	LSB1	YNL152W	INN1	328	342	1	0	19841731
YGR136W	LSB1	YOR181W	LAS17	339	366	0	1	11743162
YGR136W	LSB1	YOR181W	LAS17	340	354	1	0	19841731
YGR136W	LSB1	YOR181W	LAS17	341	351	1	0	11743162
YGR136W	LSB1	YNL082W	PMS1	354	368	1	0	19841731
YGR136W	LSB1	YJL012C	VTC4	357	371	1	0	19841731
YGR136W	LSB1	YOR181W	LAS17	374	403	0	1	11743162
YGR136W	LSB1	YIR003W	AIM21	383	397	1	0	19841731
YGR136W	LSB1	YDL028C	MPS1	400	414	1	0	19841731
YGR136W	LSB1	YNL298W	CLA4	401	415	1	0	19841731
YGR136W	LSB1	YNL047C	SLM2	420	434	1	0	19841731
YGR136W	LSB1	YEL011W	GLC3	435	449	1	0	19841731
YGR136W	LSB1	YKL116C	PRR1	438	452	1	0	19841731
YGR136W	LSB1	YAL021C	CCR4	458	472	1	0	19841731
YGR136W	LSB1	YPR055W	SEC8	476	490	1	0	19841731
YGR136W	LSB1	YBR132C	AGP2	489	503	1	0	19841731
YGR136W	LSB1	YIL156W	UBP7	501	515	1	0	19841731
YGR136W	LSB1	YNL094W	APP1	504	518	1	0	19841731
YGR136W	LSB1	YPL269W	KAR9	504	518	1	0	19841731
YGR136W	LSB1	YHL027W	RIM101	504	518	1	0	19841731
YGR136W	LSB1	YNL094W	APP1	505	519	1	0	19841731
YGR136W	LSB1	YCR088W	ABP1	514	528	1	0	19841731
YGR136W	LSB1	YPR081C	GRS2	514	528	1	0	19841731
YGR136W	LSB1	YGL060W	YBP2	536	550	1	0	19841731
YGR136W	LSB1	YBR108W	AIM3	542	556	1	0	19841731
YGR136W	LSB1	YKL182W	FAS1	585	599	1	0	19841731
YGR136W	LSB1	YHR102W	KIC1	633	647	1	0	19841731
YGR136W	LSB1	YOR329C	SCD5	663	677	1	0	19841731
YGR136W	LSB1	YIL095W	PRK1	744	758	1	0	19841731
YGR136W	LSB1	YHL007C	STE20	779	793	1	0	19841731
YGR136W	LSB1	YGL206C	CHC1	856	870	1	0	19841731
YGR136W	LSB1	YOR086C	TCB1	891	905	1	0	19841731
YGR136W	LSB1	YGR032W	GSC2	948	962	1	0	19841731
YGR136W	LSB1	YGL197W	MDS3	998	1012	1	0	19841731
YGR136W	LSB1	YGR271W	SLH1	1782	1796	1	0	19841731
YGR136W	LSB1	YBR275C	RIF1	1789	1803	1	0	19841731
YFR024C-A	LSB3	YGL197W	MDS3	13	27	1	0	19841731
YFR024C-A	LSB3	YGL163C	RAD54	16	30	1	0	19841731
YFR024C-A	LSB3	YJL194W	CDC6	17	31	1	0	19841731
YFR024C-A	LSB3	YLR144C	ACF2	18	31	1	0	14737190
YFR024C-A	LSB3	YDL072C	YET3	18	32	1	0	19841731
YFR024C-A	LSB3	YLR144C	ACF2	19	33	1	0	19841731
YFR024C-A	LSB3	YLR144C	ACF2	21	35	1	0	19841731
YFR024C-A	LSB3	YLR144C	ACF2	22	32	1	0	11743162
YFR024C-A	LSB3	YPR040W	TIP41	49	63	1	0	19841731
YFR024C-A	LSB3	YDL156W	CMR1	61	75	1	0	19841731
YFR024C-A	LSB3	YFR021W	ATG18	64	78	1	0	19841731
YFR024C-A	LSB3	YPL212C	PUS1	66	80	1	0	19841731
YFR024C-A	LSB3	YBR239C	ERT1	89	103	1	0	19841731
YFR024C-A	LSB3	YJL128C	PBS2	92	106	1	0	19841731
YFR024C-A	LSB3	YJL128C	PBS2	92	106	0	1	14668868
YFR024C-A	LSB3	YER033C	ZRG8	117	131	1	0	19841731
YFR024C-A	LSB3	YMR192W	APP2	119	133	1	0	19841731
YFR024C-A	LSB3	YMR192W	APP2	121	135	1	0	19841731
YFR024C-A	LSB3	YMR192W	APP2	122	132	1	0	11743162
YFR024C-A	LSB3	YMR192W	APP2	122	135	1	0	14737190
YFR024C-A	LSB3	YOL070C	NBA1	127	141	1	0	19841731
YFR024C-A	LSB3	YCL018W	LEU2	179	193	1	0	19841731
YFR024C-A	LSB3	YPR171W	BSP1	183	197	1	0	19841731
YFR024C-A	LSB3	YCL008C	STP22	187	201	1	0	19841731
YFR024C-A	LSB3	YBL007C	SLA1	191	205	1	0	19841731
YFR024C-A	LSB3	YMR192W	APP2	197	211	1	0	19841731
YFR024C-A	LSB3	YJR083C	ACF4	214	228	1	0	19841731
YFR024C-A	LSB3	YIL061C	SNP1	230	244	1	0	19841731
YFR024C-A	LSB3	YGL181W	GTS1	246	260	1	0	19841731
YFR024C-A	LSB3	YPR081C	GRS2	258	272	1	0	19841731
YFR024C-A	LSB3	YNL138W	SRV2	275	289	1	0	19841731
YFR024C-A	LSB3	YPL249C	GYP5	278	292	1	0	19841731
YFR024C-A	LSB3	YPL249C	GYP5	279	289	1	0	11743162
YFR024C-A	LSB3	YHL027W	RIM101	288	302	1	0	19841731
YFR024C-A	LSB3	YPL249C	GYP5	290	304	1	0	19841731
YFR024C-A	LSB3	YOR181W	LAS17	306	336	0	1	11743162
YFR024C-A	LSB3	YOR181W	LAS17	307	320	1	0	14737190
YFR024C-A	LSB3	YOR181W	LAS17	308	322	1	0	19841731
YFR024C-A	LSB3	YOR181W	LAS17	309	319	1	0	11743162
YFR024C-A	LSB3	YDR545W	YRF1-1	311	325	1	0	19841731
YFR024C-A	LSB3	YLR337C	VRP1	319	333	1	0	19841731
YFR024C-A	LSB3	YOR181W	LAS17	320	330	1	0	11743162
YFR024C-A	LSB3	YNL152W	INN1	325	339	1	0	19841731
YFR024C-A	LSB3	YOR042W	CUE5	336	350	1	0	19841731
YFR024C-A	LSB3	YER047C	SAP1	336	350	1	0	19841731
YFR024C-A	LSB3	YOR181W	LAS17	339	366	0	1	11743162
YFR024C-A	LSB3	YOR181W	LAS17	383	397	1	0	19841731
YFR024C-A	LSB3	YCR030C	SYP1	413	427	1	0	19841731
YFR024C-A	LSB3	YNL047C	SLM2	420	434	1	0	19841731
YFR024C-A	LSB3	YIL095W	PRK1	437	451	1	0	19841731
YFR024C-A	LSB3	YJL201W	ECM25	439	453	1	0	19841731
YFR024C-A	LSB3	YGL144C	ROG1	458	472	1	0	19841731
YFR024C-A	LSB3	YDL146W	LDB17	472	486	1	0	19841731
YFR024C-A	LSB3	YPR055W	SEC8	476	490	1	0	19841731
YFR024C-A	LSB3	YBR132C	AGP2	489	503	1	0	19841731
YFR024C-A	LSB3	YIL156W	UBP7	501	515	1	0	19841731
YFR024C-A	LSB3	YCR088W	ABP1	504	518	1	0	19841731
YFR024C-A	LSB3	YNL094W	APP1	504	518	1	0	19841731
YFR024C-A	LSB3	YNL094W	APP1	505	519	1	0	19841731
YFR024C-A	LSB3	YCR088W	ABP1	514	528	1	0	19841731
YFR024C-A	LSB3	YGL060W	YBP2	536	550	1	0	19841731
YFR024C-A	LSB3	YBR108W	AIM3	542	556	1	0	19841731
YFR024C-A	LSB3	YBL007C	SLA1	619	632	1	0	14737190
YFR024C-A	LSB3	YIL159W	BNR1	762	776	1	0	19841731
YFR024C-A	LSB3	YOR086C	TCB1	784	798	1	0	19841731
YFR024C-A	LSB3	YMR109W	MYO5	1070	1084	1	0	19841731
YKL129C	MYO3	YHR165C	PRP8	17	31	1	0	19841731
YKL129C	MYO3	YDR200C	VPS64	30	44	1	0	19841731
YKL129C	MYO3	YGL014W	PUF4	92	106	1	0	19841731
YKL129C	MYO3	YKL159C	RCN1	112	126	1	0	19841731
YKL129C	MYO3	YER033C	ZRG8	118	132	1	0	19841731
YKL129C	MYO3	YLR399C	BDF1	125	139	1	0	19841731
YKL129C	MYO3	YLR337C	VRP1	133	147	1	0	19841731
YKL129C	MYO3	YLR337C	VRP1	136	150	1	0	19841731
YKL129C	MYO3	YNL025C	SSN8	147	161	1	0	19841731
YKL129C	MYO3	YLR337C	VRP1	166	180	1	0	19841731
YKL129C	MYO3	YLR337C	VRP1	168	174	0	1	15941409
YKL129C	MYO3	YLR337C	VRP1	169	183	1	0	19841731
YKL129C	MYO3	YMR280C	CAT8	201	215	1	0	19841731
YKL129C	MYO3	YKL025C	PAN3	201	215	1	0	19841731
YKL129C	MYO3	YJR083C	ACF4	210	224	1	0	19841731
YKL129C	MYO3	YOR181W	LAS17	211	225	1	0	19841731
YKL129C	MYO3	YNL138W	SRV2	274	288	1	0	19841731
YKL129C	MYO3	YHL027W	RIM101	285	299	1	0	19841731
YKL129C	MYO3	YPR171W	BSP1	300	314	1	0	19841731
YKL129C	MYO3	YGR156W	PTI1	307	321	1	0	19841731
YKL129C	MYO3	YLR337C	VRP1	321	335	1	0	19841731
YKL129C	MYO3	YLR337C	VRP1	322	336	1	0	19841731
YKL129C	MYO3	YER047C	SAP1	337	351	1	0	19841731
YKL129C	MYO3	YOR181W	LAS17	339	366	0	1	11743162
YKL129C	MYO3	YDR277C	MTH1	342	356	1	0	19841731
YKL129C	MYO3	YOR047C	STD1	353	367	1	0	19841731
YKL129C	MYO3	YGR188C	BUB1	379	393	1	0	19841731
YKL129C	MYO3	YIR003W	AIM21	383	397	1	0	19841731
YKL129C	MYO3	YLR337C	VRP1	397	407	1	0	11743162
YKL129C	MYO3	YBR182C	SMP1	412	426	1	0	19841731
YKL129C	MYO3	YJR059W	PTK2	431	445	1	0	19841731
YKL129C	MYO3	YNL298W	CLA4	457	471	1	0	19841731
YKL129C	MYO3	YIR003W	AIM21	461	475	1	0	19841731
YKL129C	MYO3	YHL007C	STE20	468	482	1	0	19841731
YKL129C	MYO3	YHL007C	STE20	469	483	1	0	19841731
YKL129C	MYO3	YHL007C	STE20	471	485	1	0	19841731
YKL129C	MYO3	YDL146W	LDB17	472	486	1	0	19841731
YKL129C	MYO3	YJL095W	BCK1	474	488	1	0	19841731
YKL129C	MYO3	YMR109W	MYO5	474	484	1	0	11743162
YKL129C	MYO3	YNL047C	SLM2	485	499	1	0	19841731
YKL129C	MYO3	YIL156W	UBP7	524	538	1	0	19841731
YKL129C	MYO3	YLR337C	VRP1	699	713	1	0	19841731
YKL129C	MYO3	YJL020C	BBC1	717	731	1	0	19841731
YKL129C	MYO3	YIL095W	PRK1	746	760	1	0	19841731
YKL129C	MYO3	YDL019C	OSH2	769	783	1	0	19841731
YKL129C	MYO3	YIL159W	BNR1	770	784	1	0	19841731
YKL129C	MYO3	YBR108W	AIM3	869	883	1	0	19841731
YKL129C	MYO3	YGL197W	MDS3	869	883	1	0	19841731
YKL129C	MYO3	YMR109W	MYO5	1070	1084	1	0	19841731
YKL129C	MYO3	YNL271C	BNI1	1239	1253	1	0	19841731
YKL129C	MYO3	YIR006C	PAN1	1468	1480	0	1	17522383
YMR109W	MYO5	YJL020C	BBC1	6	19	1	0	14737190
YMR109W	MYO5	YHR165C	PRP8	16	30	1	0	19841731
YMR109W	MYO5	YLR144C	ACF2	18	31	1	0	14737190
YMR109W	MYO5	YLR144C	ACF2	21	35	1	0	19841731
YMR109W	MYO5	YDR200C	VPS64	30	44	1	0	19841731
YMR109W	MYO5	YKL159C	RCN1	112	126	1	0	19841731
YMR109W	MYO5	YER033C	ZRG8	118	132	1	0	19841731
YMR109W	MYO5	YLR399C	BDF1	128	142	1	0	19841731
YMR109W	MYO5	YLR337C	VRP1	133	147	1	0	19841731
YMR109W	MYO5	YMR089C	YTA12	152	166	1	0	19841731
YMR109W	MYO5	YLR337C	VRP1	166	180	1	0	19841731
YMR109W	MYO5	YLR337C	VRP1	169	183	1	0	19841731
YMR109W	MYO5	YMR280C	CAT8	201	215	1	0	19841731
YMR109W	MYO5	YKL025C	PAN3	201	215	1	0	19841731
YMR109W	MYO5	YJR083C	ACF4	210	224	1	0	19841731
YMR109W	MYO5	YOR181W	LAS17	211	225	1	0	19841731
YMR109W	MYO5	YNL138W	SRV2	274	288	1	0	19841731
YMR109W	MYO5	YGR156W	PTI1	307	321	1	0	19841731
YMR109W	MYO5	YLR337C	VRP1	307	321	1	0	19841731
YMR109W	MYO5	YLR337C	VRP1	317	330	1	0	14737190
YMR109W	MYO5	YLR337C	VRP1	322	336	1	0	19841731
YMR109W	MYO5	YER047C	SAP1	337	351	1	0	19841731
YMR109W	MYO5	YOR181W	LAS17	340	354	1	0	19841731
YMR109W	MYO5	YDR277C	MTH1	342	356	1	0	19841731
YMR109W	MYO5	YOR047C	STD1	353	367	1	0	19841731
YMR109W	MYO5	YIR003W	AIM21	383	397	1	0	19841731
YMR109W	MYO5	YIR003W	AIM21	383	396	0	1	14737190
YMR109W	MYO5	YLR337C	VRP1	393	407	1	0	19841731
YMR109W	MYO5	YLR337C	VRP1	397	407	1	0	11743162
YMR109W	MYO5	YKL059C	MPE1	402	416	1	0	19841731
YMR109W	MYO5	YBR182C	SMP1	412	426	1	0	19841731
YMR109W	MYO5	YIR003W	AIM21	461	475	1	0	19841731
YMR109W	MYO5	YNL094W	APP1	467	481	1	0	19841731
YMR109W	MYO5	YHL007C	STE20	468	482	1	0	19841731
YMR109W	MYO5	YHL007C	STE20	469	483	1	0	19841731
YMR109W	MYO5	YHL007C	STE20	471	485	1	0	19841731
YMR109W	MYO5	YDL146W	LDB17	472	486	1	0	19841731
YMR109W	MYO5	YJL095W	BCK1	474	488	1	0	19841731
YMR109W	MYO5	YMR109W	MYO5	474	484	1	0	11743162
YMR109W	MYO5	YIL156W	UBP7	524	538	1	0	19841731
YMR109W	MYO5	YLR337C	VRP1	659	672	1	0	14737190
YMR109W	MYO5	YLR337C	VRP1	698	711	1	0	14737190
YMR109W	MYO5	YJL020C	BBC1	699	713	1	0	19841731
YMR109W	MYO5	YDL019C	OSH2	769	783	1	0	19841731
YMR109W	MYO5	YIL159W	BNR1	770	784	1	0	19841731
YMR109W	MYO5	YDR466W	PKH3	828	842	1	0	19841731
YMR109W	MYO5	YGL197W	MDS3	869	883	1	0	19841731
YMR109W	MYO5	YMR109W	MYO5	1070	1084	1	0	19841731
YMR109W	MYO5	YNL271C	BNI1	1239	1253	1	0	19841731
YMR109W	MYO5	YIR006C	PAN1	1468	1480	0	1	17522383
YDR162C	NBP2	YER118C	SHO1	4	18	1	0	19841731
YDR162C	NBP2	YKL192C	ACP1	7	21	1	0	19841731
YDR162C	NBP2	YDR523C	SPS1	7	21	1	0	19841731
YDR162C	NBP2	YOL093W	TRM10	11	25	1	0	19841731
YDR162C	NBP2	YDL142C	CRD1	12	26	1	0	19841731
YDR162C	NBP2	YJR059W	PTK2	48	62	1	0	19841731
YDR162C	NBP2	YNL093W	YPT53	69	83	1	0	19841731
YDR162C	NBP2	YOR231W	MKK1	79	93	1	0	19841731
YDR162C	NBP2	YGL189C	RPS26A	91	105	1	0	19841731
YDR162C	NBP2	YER131W	RPS26B	91	105	1	0	19841731
YDR162C	NBP2	YLR425W	TUS1	100	114	1	0	19841731
YDR162C	NBP2	YJL128C	PBS2	180	194	1	0	19841731
YDR162C	NBP2	YJL128C	PBS2	180	199	0	1	14685261
YDR162C	NBP2	YPR171W	BSP1	231	245	1	0	19841731
YDR162C	NBP2	YDR243C	PRP28	237	251	1	0	19841731
YDR162C	NBP2	YER055C	HIS1	243	257	1	0	19841731
YDR162C	NBP2	YER086W	ILV1	248	262	1	0	19841731
YDR162C	NBP2	YOL113W	SKM1	305	319	1	0	19841731
YDR162C	NBP2	YOL070C	NBA1	348	362	1	0	19841731
YDR162C	NBP2	YGR032W	GSC2	359	373	1	0	19841731
YDR162C	NBP2	YIR003W	AIM21	383	397	1	0	19841731
YDR162C	NBP2	YDL028C	MPS1	400	414	1	0	19841731
YDR162C	NBP2	YER114C	BOI2	436	450	1	0	19841731
YDR162C	NBP2	YGR099W	TEL2	447	461	1	0	19841731
YDR162C	NBP2	YNL298W	CLA4	451	465	1	0	19841731
YDR162C	NBP2	YNL094W	APP1	463	477	1	0	19841731
YDR162C	NBP2	YHL007C	STE20	468	482	1	0	19841731
YDR162C	NBP2	YHL007C	STE20	469	483	1	0	19841731
YDR162C	NBP2	YHL007C	STE20	469	484	0	1	15743816
YDR162C	NBP2	YHL007C	STE20	470	484	1	0	19841731
YDR162C	NBP2	YHL007C	STE20	471	485	1	0	19841731
YDR162C	NBP2	YHL027W	RIM101	483	497	1	0	19841731
YDR162C	NBP2	YPR008W	HAA1	508	522	1	0	19841731
YDR162C	NBP2	YIL156W	UBP7	510	524	1	0	19841731
YDR162C	NBP2	YDR160W	SSY1	657	671	1	0	19841731
YDR162C	NBP2	YMR186W	HSC82	677	691	1	0	19841731
YDR162C	NBP2	YIL095W	PRK1	747	761	1	0	19841731
YDR162C	NBP2	YJL095W	BCK1	802	816	1	0	19841731
YDR162C	NBP2	YBR108W	AIM3	860	874	1	0	19841731
YDR162C	NBP2	YGR162W	TIF4631	895	909	1	0	19841731
YLR191W	PEX13	YIR003W	AIM21	4	18	1	0	19841731
YLR191W	PEX13	YJL194W	CDC6	18	32	1	0	19841731
YLR191W	PEX13	YLR144C	ACF2	19	33	1	0	19841731
YLR191W	PEX13	YFR042W	KEG1	20	34	1	0	19841731
YLR191W	PEX13	YLR144C	ACF2	22	36	1	0	19841731
YLR191W	PEX13	YDR128W	MTC5	52	66	1	0	19841731
YLR191W	PEX13	YLR067C	PET309	52	66	1	0	19841731
YLR191W	PEX13	YMR186W	HSC82	57	71	1	0	19841731
YLR191W	PEX13	YDL156W	CMR1	62	76	1	0	19841731
YLR191W	PEX13	YNL047C	SLM2	66	80	1	0	19841731
YLR191W	PEX13	YOR042W	CUE5	80	94	1	0	19841731
YLR191W	PEX13	YGL153W	PEX14	83	96	0	1	12453410
YLR191W	PEX13	YGL153W	PEX14	84	98	1	0	19841731
YLR191W	PEX13	YGL153W	PEX14	86	94	0	1	10087260
YLR191W	PEX13	YGL153W	PEX14	87	92	0	1	12595255
YLR191W	PEX13	YDL002C	NHP10	88	102	1	0	19841731
YLR191W	PEX13	YBR239C	ERT1	90	104	1	0	19841731
YLR191W	PEX13	YJL128C	PBS2	90	104	1	0	19841731
YLR191W	PEX13	YER033C	ZRG8	118	132	1	0	19841731
YLR191W	PEX13	YOR229W	WTM2	121	135	1	0	19841731
YLR191W	PEX13	YMR192W	APP2	122	136	1	0	19841731
YLR191W	PEX13	YIL143C	SSL2	123	137	1	0	19841731
YLR191W	PEX13	YNL206C	RTT106	126	140	1	0	19841731
YLR191W	PEX13	YGR227W	DIE2	135	149	1	0	19841731
YLR191W	PEX13	YHR144C	DCD1	153	167	1	0	19841731
YLR191W	PEX13	YKR061W	KTR2	155	169	1	0	19841731
YLR191W	PEX13	YCL008C	STP22	158	172	1	0	19841731
YLR191W	PEX13	YDR480W	DIG2	172	186	1	0	19841731
YLR191W	PEX13	YPL027W	SMA1	175	189	1	0	19841731
YLR191W	PEX13	YCL018W	LEU2	180	194	1	0	19841731
YLR191W	PEX13	YBL007C	SLA1	192	206	1	0	19841731
YLR191W	PEX13	YMR192W	APP2	197	211	1	0	19841731
YLR191W	PEX13	YDR244W	PEX5	198	214	0	1	12453410
YLR191W	PEX13	YDR244W	PEX5	202	215	0	1	12595255
YLR191W	PEX13	YPR171W	BSP1	203	217	1	0	19841731
YLR191W	PEX13	YKL108W	SLD2	203	217	1	0	19841731
YLR191W	PEX13	YDR244W	PEX5	203	214	0	1	11101511
YLR191W	PEX13	YDR244W	PEX5	203	227	0	1	11101511
YLR191W	PEX13	YDR244W	PEX5	204	219	0	1	11071920
YLR191W	PEX13	YDR277C	MTH1	210	224	1	0	19841731
YLR191W	PEX13	YJR083C	ACF4	215	229	1	0	19841731
YLR191W	PEX13	YHR072W	ERG7	222	236	1	0	19841731
YLR191W	PEX13	YLR330W	CHS5	234	248	1	0	19841731
YLR191W	PEX13	YDL140C	RPO21	239	253	1	0	19841731
YLR191W	PEX13	YDR243C	PRP28	240	254	1	0	19841731
YLR191W	PEX13	YGL181W	GTS1	247	261	1	0	19841731
YLR191W	PEX13	YGR295C	COS6	253	267	1	0	19841731
YLR191W	PEX13	YOL070C	NBA1	274	288	1	0	19841731
YLR191W	PEX13	YNL138W	SRV2	276	290	1	0	19841731
YLR191W	PEX13	YCL055W	KAR4	278	292	1	0	19841731
YLR191W	PEX13	YPL249C	GYP5	279	293	1	0	19841731
YLR191W	PEX13	YOR181W	LAS17	308	322	1	0	19841731
YLR191W	PEX13	YPL202C	AFT2	314	328	1	0	19841731
YLR191W	PEX13	YGL014W	PUF4	316	330	1	0	19841731
YLR191W	PEX13	YOR181W	LAS17	323	337	1	0	19841731
YLR191W	PEX13	YDR394W	RPT3	323	337	1	0	19841731
YLR191W	PEX13	YGL099W	LSG1	325	339	1	0	19841731
YLR191W	PEX13	YNL152W	INN1	326	340	1	0	19841731
YLR191W	PEX13	YOR259C	RPT4	332	346	1	0	19841731
YLR191W	PEX13	YDL007W	RPT2	333	347	1	0	19841731
YLR191W	PEX13	YER047C	SAP1	337	351	1	0	19841731
YLR191W	PEX13	YGL197W	MDS3	345	359	1	0	19841731
YLR191W	PEX13	YBR108W	AIM3	379	393	1	0	19841731
YLR191W	PEX13	YGR141W	VPS62	434	448	1	0	19841731
YLR191W	PEX13	YHL007C	STE20	468	482	1	0	19841731
YLR191W	PEX13	YHL007C	STE20	469	483	1	0	19841731
YLR191W	PEX13	YHL007C	STE20	471	485	1	0	19841731
YLR191W	PEX13	YPR055W	SEC8	477	491	1	0	19841731
YLR191W	PEX13	YHR103W	SBE22	486	500	1	0	19841731
YLR191W	PEX13	YBR132C	AGP2	490	504	1	0	19841731
YLR191W	PEX13	YDR351W	SBE2	498	512	1	0	19841731
YLR191W	PEX13	YIL156W	UBP7	502	516	1	0	19841731
YLR191W	PEX13	YCR088W	ABP1	505	519	1	0	19841731
YLR191W	PEX13	YNL094W	APP1	505	519	1	0	19841731
YLR191W	PEX13	YHL027W	RIM101	505	519	1	0	19841731
YLR191W	PEX13	YNL298W	CLA4	513	527	1	0	19841731
YLR191W	PEX13	YPL243W	SRP68	532	546	1	0	19841731
YLR191W	PEX13	YHL007C	STE20	532	546	1	0	19841731
YLR191W	PEX13	YGL060W	YBP2	537	551	1	0	19841731
YLR191W	PEX13	YNL020C	ARK1	606	620	1	0	19841731
YLR191W	PEX13	YDL126C	CDC48	638	652	1	0	19841731
YLR191W	PEX13	YML034W	SRC1	699	713	1	0	19841731
YLR191W	PEX13	YGL120C	PRP43	707	721	1	0	19841731
YLR191W	PEX13	YJL020C	BBC1	711	725	1	0	19841731
YLR191W	PEX13	YPL084W	BRO1	731	745	1	0	19841731
YLR191W	PEX13	YIL095W	PRK1	747	761	1	0	19841731
YLR191W	PEX13	YIL095W	PRK1	748	762	1	0	19841731
YLR191W	PEX13	YIL159W	BNR1	775	789	1	0	19841731
YLR191W	PEX13	YBL088C	TEL1	905	919	1	0	19841731
YPR154W	PIN3	YIR003W	AIM21	4	18	1	0	19841731
YPR154W	PIN3	YOR161C	PNS1	4	18	1	0	19841731
YPR154W	PIN3	YER055C	HIS1	5	19	1	0	19841731
YPR154W	PIN3	YOR197W	MCA1	16	30	1	0	19841731
YPR154W	PIN3	YLR144C	ACF2	22	36	1	0	19841731
YPR154W	PIN3	YGR268C	HUA1	24	38	1	0	19841731
YPR154W	PIN3	YJL066C	MPM1	41	55	1	0	19841731
YPR154W	PIN3	YGR094W	VAS1	51	65	1	0	19841731
YPR154W	PIN3	YDR128W	MTC5	52	66	1	0	19841731
YPR154W	PIN3	YKL214C	YRA2	57	71	1	0	19841731
YPR154W	PIN3	YDR389W	SAC7	59	73	1	0	19841731
YPR154W	PIN3	YOR293W	RPS10A	72	86	1	0	19841731
YPR154W	PIN3	YMR230W	RPS10B	72	86	1	0	19841731
YPR154W	PIN3	YOR042W	CUE5	80	94	1	0	19841731
YPR154W	PIN3	YBR239C	ERT1	90	104	1	0	19841731
YPR154W	PIN3	YOR330C	MIP1	99	113	1	0	19841731
YPR154W	PIN3	YDL204W	RTN2	116	130	1	0	19841731
YPR154W	PIN3	YMR192W	APP2	122	136	1	0	19841731
YPR154W	PIN3	YNL292W	PUS4	165	179	1	0	19841731
YPR154W	PIN3	YOR058C	ASE1	176	190	1	0	19841731
YPR154W	PIN3	YPR171W	BSP1	184	198	1	0	19841731
YPR154W	PIN3	YJR083C	ACF4	215	229	1	0	19841731
YPR154W	PIN3	YPR081C	GRS2	259	273	1	0	19841731
YPR154W	PIN3	YGL133W	ITC1	272	286	1	0	19841731
YPR154W	PIN3	YPL249C	GYP5	279	293	1	0	19841731
YPR154W	PIN3	YDR235W	PRP42	296	310	1	0	19841731
YPR154W	PIN3	YOR181W	LAS17	306	336	0	1	11743162
YPR154W	PIN3	YGL099W	LSG1	322	336	1	0	19841731
YPR154W	PIN3	YHL027W	RIM101	327	341	1	0	19841731
YPR154W	PIN3	YNL152W	INN1	329	343	1	0	19841731
YPR154W	PIN3	YOR181W	LAS17	339	366	0	1	11743162
YPR154W	PIN3	YNL082W	PMS1	353	367	1	0	19841731
YPR154W	PIN3	YJL012C	VTC4	356	370	1	0	19841731
YPR154W	PIN3	YJL198W	PHO90	381	395	1	0	19841731
YPR154W	PIN3	YOR181W	LAS17	384	398	1	0	19841731
YPR154W	PIN3	YFL004W	VTC2	401	415	1	0	19841731
YPR154W	PIN3	YBR198C	TAF5	413	427	1	0	19841731
YPR154W	PIN3	YPL019C	VTC3	419	433	1	0	19841731
YPR154W	PIN3	YGR255C	COQ6	445	459	1	0	19841731
YPR154W	PIN3	YDL225W	SHS1	445	459	1	0	19841731
YPR154W	PIN3	YCR088W	ABP1	446	460	1	0	19841731
YPR154W	PIN3	YGL144C	ROG1	459	473	1	0	19841731
YPR154W	PIN3	YIL156W	UBP7	502	516	1	0	19841731
YPR154W	PIN3	YNL094W	APP1	505	519	1	0	19841731
YPR154W	PIN3	YDR141C	DOP1	535	549	1	0	19841731
YPR154W	PIN3	YGL060W	YBP2	537	551	1	0	19841731
YPR154W	PIN3	YBR108W	AIM3	543	557	1	0	19841731
YPR154W	PIN3	YOR329C	SCD5	664	678	1	0	19841731
YPR154W	PIN3	YBL066C	SEF1	818	832	1	0	19841731
YPR154W	PIN3	YML104C	MDM1	875	889	1	0	19841731
YPR154W	PIN3	YOR086C	TCB1	892	906	1	0	19841731
YPR154W	PIN3	YLR087C	CSF1	1098	1112	1	0	19841731
YDR388W	RVS167	YGL163C	RAD54	1	15	1	0	19841731
YDR388W	RVS167	YJL133W	MRS3	8	22	1	0	19841731
YDR388W	RVS167	YLR144C	ACF2	18	31	1	0	14737190
YDR388W	RVS167	YLR144C	ACF2	18	32	1	0	19841731
YDR388W	RVS167	YOR329C	SCD5	18	32	1	0	19841731
YDR388W	RVS167	YLR144C	ACF2	19	33	1	0	19841731
YDR388W	RVS167	YLR144C	ACF2	22	32	1	0	11743162
YDR388W	RVS167	YKL214C	YRA2	53	67	1	0	19841731
YDR388W	RVS167	YDL156W	CMR1	58	72	1	0	19841731
YDR388W	RVS167	YGL153W	PEX14	80	94	1	0	19841731
YDR388W	RVS167	YIL061C	SNP1	84	98	1	0	19841731
YDR388W	RVS167	YLR425W	TUS1	100	114	1	0	19841731
YDR388W	RVS167	YGR058W	PEF1	101	115	1	0	19841731
YDR388W	RVS167	YLL028W	TPO1	108	122	1	0	19841731
YDR388W	RVS167	YMR192W	APP2	118	132	1	0	19841731
YDR388W	RVS167	YMR192W	APP2	119	133	1	0	19841731
YDR388W	RVS167	YMR192W	APP2	122	132	1	0	11743162
YDR388W	RVS167	YMR192W	APP2	122	135	1	0	14737190
YDR388W	RVS167	YOR004W	UTP23	127	141	1	0	19841731
YDR388W	RVS167	YJR090C	GRR1	138	152	1	0	19841731
YDR388W	RVS167	YOR042W	CUE5	151	165	1	0	19841731
YDR388W	RVS167	YNL152W	INN1	155	169	1	0	19841731
YDR388W	RVS167	YMR192W	APP2	159	172	1	0	14737190
YDR388W	RVS167	YCL018W	LEU2	176	190	1	0	19841731
YDR388W	RVS167	YJR083C	ACF4	184	198	1	0	19841731
YDR388W	RVS167	YPR095C	SYT1	191	205	1	0	19841731
YDR388W	RVS167	YMR192W	APP2	197	211	1	0	19841731
YDR388W	RVS167	YMR287C	DSS1	204	218	1	0	19841731
YDR388W	RVS167	YPR171W	BSP1	231	245	1	0	19841731
YDR388W	RVS167	YPL249C	GYP5	247	261	1	0	19841731
YDR388W	RVS167	YGL181W	GTS1	252	266	1	0	19841731
YDR388W	RVS167	YBR239C	ERT1	260	274	1	0	19841731
YDR388W	RVS167	YJR035W	RAD26	269	283	1	0	19841731
YDR388W	RVS167	YPL249C	GYP5	279	289	1	0	11743162
YDR388W	RVS167	YHL027W	RIM101	285	299	1	0	19841731
YDR388W	RVS167	YPL249C	GYP5	290	304	1	0	19841731
YDR388W	RVS167	YPL249C	GYP5	293	306	1	0	14737190
YDR388W	RVS167	YOR181W	LAS17	306	336	0	1	11743162
YDR388W	RVS167	YOR181W	LAS17	307	320	1	0	14737190
YDR388W	RVS167	YOR181W	LAS17	311	324	1	0	14737190
YDR388W	RVS167	YOR181W	LAS17	318	332	1	0	19841731
YDR388W	RVS167	YBR163W	DEM1	320	334	1	0	19841731
YDR388W	RVS167	YOR181W	LAS17	321	331	1	0	11743162
YDR388W	RVS167	YOR181W	LAS17	322	336	1	0	19841731
YDR388W	RVS167	YOR181W	LAS17	337	351	1	0	19841731
YDR388W	RVS167	YOR181W	LAS17	339	366	0	1	11743162
YDR388W	RVS167	YOR181W	LAS17	341	351	1	0	11743162
YDR388W	RVS167	YOR047C	STD1	351	365	1	0	19841731
YDR388W	RVS167	YNL064C	YDJ1	352	366	1	0	19841731
YDR388W	RVS167	YJL194W	CDC6	359	373	1	0	19841731
YDR388W	RVS167	YBR132C	AGP2	375	389	1	0	19841731
YDR388W	RVS167	YOR181W	LAS17	382	396	1	0	19841731
YDR388W	RVS167	YIR003W	AIM21	383	397	1	0	19841731
YDR388W	RVS167	YIL105C	SLM1	440	454	1	0	19841731
YDR388W	RVS167	YCR088W	ABP1	442	456	1	0	19841731
YDR388W	RVS167	YGL144C	ROG1	455	469	1	0	19841731
YDR388W	RVS167	YNL094W	APP1	463	477	1	0	19841731
YDR388W	RVS167	YGL060W	YBP2	466	480	1	0	19841731
YDR388W	RVS167	YNL094W	APP1	505	519	1	0	19841731
YDR388W	RVS167	YIL156W	UBP7	510	524	1	0	19841731
YDR388W	RVS167	YLR337C	VRP1	513	527	1	0	19841731
YDR388W	RVS167	YBR108W	AIM3	539	553	1	0	19841731
YDR388W	RVS167	YNL047C	SLM2	603	617	1	0	19841731
YDR388W	RVS167	YKR027W	BCH2	747	761	1	0	19841731
YDR388W	RVS167	YDR335W	MSN5	779	793	1	0	19841731
YDR388W	RVS167	YER032W	FIR1	835	849	1	0	19841731
YDR388W	RVS167	YPR055W	SEC8	932	946	1	0	19841731
YER118C	SHO1	YNL331C	AAD14	2	16	1	0	19841731
YER118C	SHO1	YGL162W	SUT1	8	22	1	0	19841731
YER118C	SHO1	YNR033W	ABZ1	58	72	1	0	19841731
YER118C	SHO1	YNL112W	DBP2	61	75	1	0	19841731
YER118C	SHO1	YNL049C	SFB2	83	97	1	0	19841731
YER118C	SHO1	YJL128C	PBS2	89	103	1	0	19841731
YER118C	SHO1	YJL128C	PBS2	90	104	1	0	19841731
YER118C	SHO1	YJL128C	PBS2	92	106	1	0	19841731
YER118C	SHO1	YJL128C	PBS2	92	106	0	1	14668868
YER118C	SHO1	YOR330C	MIP1	95	109	1	0	19841731
YER118C	SHO1	YOR127W	RGA1	138	152	1	0	19841731
YER118C	SHO1	YIL045W	PIG2	157	171	1	0	19841731
YER118C	SHO1	YDL117W	CYK3	178	192	1	0	19841731
YER118C	SHO1	YPR171W	BSP1	180	194	1	0	19841731
YER118C	SHO1	YIL007C	NAS2	180	194	1	0	19841731
YER118C	SHO1	YER054C	GIP2	189	203	1	0	19841731
YER118C	SHO1	YLR425W	TUS1	196	210	1	0	19841731
YER118C	SHO1	YDR523C	SPS1	208	222	1	0	19841731
YER118C	SHO1	YKR103W	NFT1	236	250	1	0	19841731
YER118C	SHO1	YMR068W	AVO2	245	259	1	0	19841731
YER118C	SHO1	YOR181W	LAS17	306	336	0	1	11743162
YER118C	SHO1	YOR181W	LAS17	307	320	1	0	14737190
YER118C	SHO1	YOR181W	LAS17	307	321	1	0	19841731
YER118C	SHO1	YOR181W	LAS17	308	322	1	0	19841731
YER118C	SHO1	YGL099W	LSG1	321	335	1	0	19841731
YER118C	SHO1	YNL152W	INN1	325	339	1	0	19841731
YER118C	SHO1	YER047C	SAP1	336	350	1	0	19841731
YER118C	SHO1	YOL070C	NBA1	348	362	1	0	19841731
YER118C	SHO1	YDR228C	PCF11	355	369	1	0	19841731
YER118C	SHO1	YIR003W	AIM21	383	397	1	0	19841731
YER118C	SHO1	YCL027W	FUS1	415	428	1	0	14737190
YER118C	SHO1	YCL027W	FUS1	415	429	1	0	19841731
YER118C	SHO1	YCL027W	FUS1	416	430	1	0	19841731
YER118C	SHO1	YCL027W	FUS1	416	425	0	1	15020407
YER118C	SHO1	YIL156W	UBP7	510	524	1	0	19841731
YER118C	SHO1	YHL007C	STE20	530	544	1	0	19841731
YER118C	SHO1	YPL115C	BEM3	566	580	1	0	19841731
YER118C	SHO1	YMR275C	BUL1	720	734	1	0	19841731
YER118C	SHO1	YIL095W	PRK1	742	756	1	0	19841731
YER118C	SHO1	YLR096W	KIN2	744	758	1	0	19841731
YER118C	SHO1	YKR027W	BCH2	747	761	1	0	19841731
YER118C	SHO1	YIL095W	PRK1	748	762	1	0	19841731
YER118C	SHO1	YLR067C	PET309	788	802	1	0	19841731
YER118C	SHO1	YER032W	FIR1	835	849	1	0	19841731
YER118C	SHO1	YLR138W	NHA1	939	953	1	0	19841731
YER118C	SHO1	YNL106C	INP52	1030	1044	1	0	19841731
YBL007C	SLA1-1	YLR337C	VRP1	3	17	1	0	19841731
YBL007C	SLA1-1	YHR165C	PRP8	16	30	1	0	19841731
YBL007C	SLA1-1	YLR144C	ACF2	19	33	1	0	19841731
YBL007C	SLA1-1	YIL153W	RRD1	81	95	1	0	19841731
YBL007C	SLA1-1	YNL053W	MSG5	84	98	1	0	19841731
YBL007C	SLA1-1	YMR089C	YTA12	153	167	1	0	19841731
YBL007C	SLA1-1	YPL063W	TIM50	177	191	1	0	19841731
YBL007C	SLA1-1	YPR171W	BSP1	182	196	1	0	19841731
YBL007C	SLA1-1	YCL008C	STP22	190	204	1	0	19841731
YBL007C	SLA1-1	YPL055C	LGE1	202	216	1	0	19841731
YBL007C	SLA1-1	YNL138W	SRV2	273	287	1	0	19841731
YBL007C	SLA1-1	YOR181W	LAS17	339	353	1	0	19841731
YBL007C	SLA1-1	YJL201W	ECM25	390	404	1	0	19841731
YBL007C	SLA1-1	YKL204W	EAP1	448	462	1	0	19841731
YBL007C	SLA1-1	YNL094W	APP1	465	479	1	0	19841731
YBL007C	SLA1-1	YDL146W	LDB17	474	488	1	0	19841731
YBL007C	SLA1-1	YIL156W	UBP7	511	525	1	0	19841731
YBL007C	SLA1-1	YCR088W	ABP1	513	527	1	0	19841731
YBL007C	SLA1-1	YCR030C	SYP1	519	533	1	0	19841731
YBL007C	SLA1-1	YKL198C	PTK1	574	588	1	0	19841731
YBL007C	SLA1-1	YBL105C	PKC1	584	598	1	0	19841731
YBL007C	SLA1-1	YNL020C	ARK1	605	619	1	0	19841731
YBL007C	SLA1-1	YOR329C	SCD5	662	676	1	0	19841731
YBL007C	SLA1-1	YIL159W	BNR1	765	779	1	0	19841731
YBL007C	SLA1-1	YER033C	ZRG8	827	841	1	0	19841731
YBL007C	SLA1-1	YBR108W	AIM3	858	872	1	0	19841731
YBL007C	SLA1-1	YNL106C	INP52	983	997	1	0	19841731
YBL007C	SLA1-1	YMR109W	MYO5	1070	1084	1	0	19841731
YBL007C	SLA1-1	YNL271C	BNI1	1276	1290	1	0	19841731
YBL007C	SLA1-2	YLR337C	VRP1	3	17	1	0	19841731
YBL007C	SLA1-2	YHR165C	PRP8	16	30	1	0	19841731
YBL007C	SLA1-2	YLR144C	ACF2	19	33	1	0	19841731
YBL007C	SLA1-2	YIL153W	RRD1	81	95	1	0	19841731
YBL007C	SLA1-2	YNL053W	MSG5	84	98	1	0	19841731
YBL007C	SLA1-2	YMR089C	YTA12	153	167	1	0	19841731
YBL007C	SLA1-2	YPL063W	TIM50	177	191	1	0	19841731
YBL007C	SLA1-2	YPR171W	BSP1	182	196	1	0	19841731
YBL007C	SLA1-2	YCL008C	STP22	190	204	1	0	19841731
YBL007C	SLA1-2	YPL055C	LGE1	202	216	1	0	19841731
YBL007C	SLA1-2	YNL138W	SRV2	273	287	1	0	19841731
YBL007C	SLA1-2	YOR181W	LAS17	339	353	1	0	19841731
YBL007C	SLA1-2	YJL201W	ECM25	390	404	1	0	19841731
YBL007C	SLA1-2	YKL204W	EAP1	448	462	1	0	19841731
YBL007C	SLA1-2	YNL094W	APP1	465	479	1	0	19841731
YBL007C	SLA1-2	YDL146W	LDB17	474	488	1	0	19841731
YBL007C	SLA1-2	YIL156W	UBP7	511	525	1	0	19841731
YBL007C	SLA1-2	YCR088W	ABP1	513	527	1	0	19841731
YBL007C	SLA1-2	YCR030C	SYP1	519	533	1	0	19841731
YBL007C	SLA1-2	YKL198C	PTK1	574	588	1	0	19841731
YBL007C	SLA1-2	YBL105C	PKC1	584	598	1	0	19841731
YBL007C	SLA1-2	YNL020C	ARK1	605	619	1	0	19841731
YBL007C	SLA1-2	YOR329C	SCD5	662	676	1	0	19841731
YBL007C	SLA1-2	YIL159W	BNR1	765	779	1	0	19841731
YBL007C	SLA1-2	YER033C	ZRG8	827	841	1	0	19841731
YBL007C	SLA1-2	YBR108W	AIM3	858	872	1	0	19841731
YBL007C	SLA1-2	YNL106C	INP52	983	997	1	0	19841731
YBL007C	SLA1-2	YMR109W	MYO5	1070	1084	1	0	19841731
YBL007C	SLA1-2	YNL271C	BNI1	1276	1290	1	0	19841731
YBL007C	SLA1-3	YIR003W	AIM21	3	17	1	0	19841731
YBL007C	SLA1-3	YLR144C	ACF2	6	20	1	0	19841731
YBL007C	SLA1-3	YDL203C	ACK1	16	30	1	0	19841731
YBL007C	SLA1-3	YGR268C	HUA1	23	37	1	0	19841731
YBL007C	SLA1-3	YDL117W	CYK3	94	108	1	0	19841731
YBL007C	SLA1-3	YJR113C	RSM7	100	114	1	0	19841731
YBL007C	SLA1-3	YMR192W	APP2	121	135	1	0	19841731
YBL007C	SLA1-3	YDL028C	MPS1	184	198	1	0	19841731
YBL007C	SLA1-3	YCR095C	OCA4	249	263	1	0	19841731
YBL007C	SLA1-3	YPL249C	GYP5	278	292	1	0	19841731
YBL007C	SLA1-3	YER025W	GCD11	298	312	1	0	19841731
YBL007C	SLA1-3	YOR181W	LAS17	340	354	1	0	19841731
YBL007C	SLA1-3	YGL238W	CSE1	341	355	1	0	19841731
YBL007C	SLA1-3	YBR108W	AIM3	378	392	1	0	19841731
YBL007C	SLA1-3	YIR003W	AIM21	383	397	1	0	19841731
YBL007C	SLA1-3	YOR322C	LDB19	390	404	1	0	19841731
YBL007C	SLA1-3	YDL091C	UBX3	419	433	1	0	19841731
YBL007C	SLA1-3	YER014W	HEM14	439	453	1	0	19841731
YBL007C	SLA1-3	YNL094W	APP1	463	477	1	0	19841731
YBL007C	SLA1-3	YNL094W	APP1	504	518	1	0	19841731
YBL007C	SLA1-3	YGR166W	KRE11	506	520	1	0	19841731
YBL007C	SLA1-3	YCR088W	ABP1	514	528	1	0	19841731
YBL007C	SLA1-3	YOR329C	SCD5	663	677	1	0	19841731
YBL007C	SLA1-3	YIR033W	MGA2	921	935	1	0	19841731
YBL007C	SLA1-3	YPR030W	CSR2	1106	1120	1	0	19841731
YBL007C	SLA1-3	YBR136W	MEC1	2011	2025	1	0	19841731
YHR016C	YSC84	YGL163C	RAD54	1	15	1	0	19841731
YHR016C	YSC84	YIR003W	AIM21	3	17	1	0	19841731
YHR016C	YSC84	YGL197W	MDS3	13	27	1	0	19841731
YHR016C	YSC84	YJL194W	CDC6	17	31	1	0	19841731
YHR016C	YSC84	YLR144C	ACF2	18	31	1	0	14737190
YHR016C	YSC84	YLR144C	ACF2	19	33	1	0	19841731
YHR016C	YSC84	YLR144C	ACF2	21	35	1	0	19841731
YHR016C	YSC84	YGR268C	HUA1	23	37	1	0	19841731
YHR016C	YSC84	YPR040W	TIP41	49	63	1	0	19841731
YHR016C	YSC84	YDL156W	CMR1	61	75	1	0	19841731
YHR016C	YSC84	YPL212C	PUS1	66	80	1	0	19841731
YHR016C	YSC84	YOR231W	MKK1	83	97	1	0	19841731
YHR016C	YSC84	YBR239C	ERT1	89	103	1	0	19841731
YHR016C	YSC84	YOR098C	NUP1	95	109	1	0	19841731
YHR016C	YSC84	YLL028W	TPO1	112	126	1	0	19841731
YHR016C	YSC84	YER033C	ZRG8	117	131	1	0	19841731
YHR016C	YSC84	YMR192W	APP2	119	133	1	0	19841731
YHR016C	YSC84	YMR192W	APP2	121	135	1	0	19841731
YHR016C	YSC84	YMR192W	APP2	122	135	1	0	14737190
YHR016C	YSC84	YOL070C	NBA1	127	141	1	0	19841731
YHR016C	YSC84	YJL143W	TIM17	141	155	1	0	19841731
YHR016C	YSC84	YCL008C	STP22	157	171	1	0	19841731
YHR016C	YSC84	YMR192W	APP2	159	172	1	0	14737190
YHR016C	YSC84	YPR171W	BSP1	183	197	1	0	19841731
YHR016C	YSC84	YBL007C	SLA1	191	205	1	0	19841731
YHR016C	YSC84	YMR192W	APP2	197	211	1	0	19841731
YHR016C	YSC84	YJR083C	ACF4	214	228	1	0	19841731
YHR016C	YSC84	YLR337C	VRP1	217	231	1	0	19841731
YHR016C	YSC84	YIL061C	SNP1	230	244	1	0	19841731
YHR016C	YSC84	YGL181W	GTS1	246	260	1	0	19841731
YHR016C	YSC84	YPL249C	GYP5	278	292	1	0	19841731
YHR016C	YSC84	YCL018W	LEU2	288	302	1	0	19841731
YHR016C	YSC84	YPL249C	GYP5	293	306	1	0	14737190
YHR016C	YSC84	YOR181W	LAS17	306	336	0	1	11743162
YHR016C	YSC84	YOR181W	LAS17	307	320	1	0	14737190
YHR016C	YSC84	YOR181W	LAS17	308	322	1	0	19841731
YHR016C	YSC84	YOR181W	LAS17	310	324	1	0	19841731
YHR016C	YSC84	YOR181W	LAS17	319	329	1	0	11743162
YHR016C	YSC84	YGL099W	LSG1	321	335	1	0	19841731
YHR016C	YSC84	YNL152W	INN1	325	339	1	0	19841731
YHR016C	YSC84	YER047C	SAP1	333	347	1	0	19841731
YHR016C	YSC84	YOR042W	CUE5	336	350	1	0	19841731
YHR016C	YSC84	YOR181W	LAS17	339	366	0	1	11743162
YHR016C	YSC84	YNL298W	CLA4	401	415	1	0	19841731
YHR016C	YSC84	YNL047C	SLM2	420	434	1	0	19841731
YHR016C	YSC84	YJL201W	ECM25	439	453	1	0	19841731
YHR016C	YSC84	YDL225W	SHS1	444	458	1	0	19841731
YHR016C	YSC84	YGL144C	ROG1	458	472	1	0	19841731
YHR016C	YSC84	YCR088W	ABP1	470	484	1	0	19841731
YHR016C	YSC84	YDL146W	LDB17	476	490	1	0	19841731
YHR016C	YSC84	YPR055W	SEC8	476	490	1	0	19841731
YHR016C	YSC84	YBR132C	AGP2	489	503	1	0	19841731
YHR016C	YSC84	YIL156W	UBP7	501	515	1	0	19841731
YHR016C	YSC84	YNL094W	APP1	504	518	1	0	19841731
YHR016C	YSC84	YHL027W	RIM101	504	518	1	0	19841731
YHR016C	YSC84	YNL094W	APP1	505	519	1	0	19841731
YHR016C	YSC84	YHL007C	STE20	506	520	1	0	19841731
YHR016C	YSC84	YCR088W	ABP1	514	528	1	0	19841731
YHR016C	YSC84	YGL060W	YBP2	536	550	1	0	19841731
YHR016C	YSC84	YBR108W	AIM3	542	556	1	0	19841731
YHR016C	YSC84	YBL007C	SLA1	619	632	1	0	14737190
YHR016C	YSC84	YCR030C	SYP1	729	743	1	0	19841731
YHR016C	YSC84	YOR086C	TCB1	784	798	1	0	19841731
YHR016C	YSC84	YJL020C	BBC1	794	808	1	0	19841731
YHR016C	YSC84	YFR040W	SAP155	860	874	1	0	19841731
YHR016C	YSC84	YMR109W	MYO5	1070	1084	1	0	19841731
YBL007C	SLA1-3	YLL039C	UBI4	8	14	0	1	17244534
YBL007C	SLA1-3	YLL039C	UBI4	44	47	0	1	17244534
YBL007C	SLA1-3	YLL039C	UBI4	68	70	0	1	17244534
YBL007C	SLA1-3	YLL039C	UBI4	84	90	0	1	17244534
YBL007C	SLA1-3	YLL039C	UBI4	120	123	0	1	17244534
YBL007C	SLA1-3	YLL039C	UBI4	144	146	0	1	17244534
YBL007C	SLA1-3	YLL039C	UBI4	160	166	0	1	17244534
YBL007C	SLA1-3	YLL039C	UBI4	196	199	0	1	17244534
YBL007C	SLA1-3	YLL039C	UBI4	220	222	0	1	17244534
YBL007C	SLA1-3	YLL039C	UBI4	236	242	0	1	17244534
YBL007C	SLA1-3	YLL039C	UBI4	272	275	0	1	17244534
YBL007C	SLA1-3	YLL039C	UBI4	296	298	0	1	17244534
YBL007C	SLA1-3	YLL039C	UBI4	312	318	0	1	17244534
YBL007C	SLA1-3	YLL039C	UBI4	348	351	0	1	17244534
YBL007C	SLA1-3	YLL039C	UBI4	372	374	0	1	17244534
