# Supplementary material for: Exhaustive search of linear information encoding protein-peptide recognition
Source: PLoS Comput Biol. 2017 Apr 20;13(4):e1005499. doi: 10.1371/journal.pcbi.1005499 (PMC5417721; doi:10.1371/journal.pcbi.1005499)
Supplement: S2 Table — The procedure yielded 377 motifs from the positives for all SH3 domains except for that of the protein Cdc25, for which the available experimental data was insufficient. The table gives for each of the 377 motifs (column: SH3 BINDING MOTIF); the corresponding SH3 domain (column: SH3 DOM); the length of the motif (column: LEN); the total number of proteins in the positives, the negatives and the background (columns: TOT); and the number of occurrences of the motifs in the positives, the negatives and the background (columns: NBR); the p-values pNEG and pBAK, the total length in the proteome covered by the motif (column: OVR1), the total length of the SH3 binding sites covered by the motif (column: OVR2), the total length of the instances of the motif in the positives covered by the SH3 binding sites (column: OVR3), ENR: binding energy; SOL: solvent accessibility; CON: sequence conservation; DIS: intrinsic disorder. Symbols “+” and “-” mean respectively that, the average of the property (column) for regions in the positives covered by the discovered motif (row) is highly “similar” to or “different” from the average of the property (column) for known SH3 binding sites; the averages were compared with Student's t-test. We describe in material and methods how each property is obtained. (XLSX) [file pcbi.1005499.s002.xlsx]

## Sheet: predicted motifs
predicted SH3 binding motifs for yeast Saccharomyces cerevisiae
SH3 DOM	SH3 BINDING MOTIF	LEN	POS		NEG		BAK		pBAK	pNEG	OVR1	OVR2	OVR3	ENR	SOL	CON	DIS
			TOT	NBR	TOT	NBR	TOT	NBR
MYO3	P[PY]P	3	38	32	564	119	4752	438	5.67183e-17	2.85739e-15	0.011008	0.213961	0.375	+	+	+	+
MYO3	PP..P	5	38	32	564	97	4752	306	2.00284e-19	3.77571e-17	0.015781	0.327769	0.400742	+	+	+	+
MYO3	P...PP	6	38	37	564	85	4752	273	2.01003e-26	2.01003e-26	0.014756	0.397572	0.519841	+	+	+	+
MYO3	P..P[PYV]P	6	38	24	564	30	4752	69	4.67726e-20	7.59595e-18	0.009457	0.229135	0.467492	+	+	+	+
MYO3	P[ACEMP][PS]..P	6	38	24	564	45	4752	175	4.55951e-15	8.57523e-15	0.01133	0.286798	0.488372	+	+	+	+
MYO3	P..[PWY].PP	7	38	19	564	10	4752	34	2.02955e-17	1.28783e-17	0.009662	0.197269	0.393939	+	+	+	+
MYO3	P...[PST]PP	7	38	25	564	26	4752	68	3.86761e-21	6.24553e-20	0.010598	0.256449	0.466851	+	+	+	+
MYO3	P....[PW].P	8	38	31	564	87	4752	287	1.10366e-18	8.16449e-17	0.015693	0.289833	0.356343	+	+	+	/
MYO3	P...[PT]P..P	9	38	24	564	15	4752	42	3.46616e-22	6.87216e-22	0.009457	0.311077	0.634675	+	+	+	+
MYO3	P....P.[PV]P	9	38	22	564	20	4752	44	1.30618e-19	1.63129e-17	0.009662	0.276176	0.551515	+	+	+	+
MYO3	P..[ARQHP][PV][PT]..P	9	38	17	564	6	4752	19	9.57251e-17	2.06062e-16	0.006822	0.229135	0.648069	+	+	+	+
MYO3	A..[PSV]...[PYV]P..P	12	38	14	564	0	4752	10	1.67838e-14	1.4348e-16	0.005973	0.119879	0.387255	/	+	+	+
MYO3	S.........[AEIP].[PS].P	15	38	27	564	67	4752	307	8.82681e-14	1.20454e-13	0.019762	0.172989	0.168889	-	+	-	+
MYO5	PPP	3	33	31	543	94	4778	345	7.89507e-20	3.85442e-20	0.011696	0.228243	0.393768	+	+	+	+
MYO5	P[PS]PP	4	33	20	543	26	4778	87	5.43145e-16	3.71451e-16	0.009178	0.180624	0.397112	+	+	+	+
MYO5	P[AKP][PV]P	4	33	26	543	53	4778	137	4.80021e-20	1.35376e-18	0.013154	0.241379	0.370277	+	+	+	+
MYO5	P[PV]P.P	5	33	22	543	31	4778	56	8.88273e-20	4.5906e-17	0.011001	0.236453	0.433735	+	+	+	+
MYO5	P...PP	6	33	32	543	86	4778	277	2.41066e-22	2.41066e-22	0.015706	0.395731	0.508439	+	+	+	+
MYO5	P..P[PV]P	6	33	23	543	26	4778	61	2.23891e-20	2.65996e-19	0.010603	0.223317	0.425	+	+	+	+
MYO5	P....PP	7	33	27	543	74	4778	259	5.46451e-17	3.7254e-16	0.019781	0.330049	0.336683	+	+	+	+
MYO5	P...[PT]PP	7	33	22	543	22	4778	52	8.2057e-20	8.33886e-19	0.011133	0.259442	0.470238	+	+	+	+
MYO5	P...P[PT]P	7	33	22	543	17	4778	57	2.06139e-19	2.23267e-20	0.011233	0.259442	0.466077	+	+	+	+
MYO5	PP.[PSW]..P	7	33	21	543	19	4778	48	5.29491e-19	2.47267e-18	0.01216	0.269294	0.446866	+	+	+	+
MYO5	P[IKFP][PW]....S	8	33	20	543	32	4778	140	2.70024e-13	1.08615e-13	0.008516	0.165846	0.392996	+	+	+	+
MYO5	P..[ARNCKP]..[PY]P	8	33	23	543	37	4778	119	5.94949e-17	2.17548e-16	0.012359	0.233169	0.380697	+	+	+	+
MYO5	P...PP..P	9	33	20	543	9	4778	23	2.12326e-20	2.0659e-20	0.008714	0.313629	0.726236	+	+	+	+
MYO5	P...[ANHP]..[PT].S	10	33	26	543	54	4778	201	4.61674e-17	5.53979e-17	0.010769	0.165846	0.310769	-	/	-	+
LSB1	P[IKMPW]L	3	82	66	526	250	4748	1384	2.45916e-09	9.93461e-09	0.004998	0.050613	0.205607	+	-	+	+
LSB1	P[PW][LKM]P	4	82	24	526	40	4748	55	1.72504e-10	1.98017e-07	0.001806	0.03681	0.413793	+	+	+	+
LSB1	L.[RNDEW][LKMSYV].D	6	82	49	526	152	4748	1052	1.88785e-06	4.90043e-07	0.005979	0.001534	0.005208	/	+	+	-
LSB1	P.[LKWV]..R	6	82	50	526	140	4748	836	4.93274e-08	7.88885e-09	0.007661	0.138037	0.365854	+	+	+	+
LSB1	P..[PW].R	6	82	40	526	65	4748	229	1.09701e-11	2.04739e-12	0.006524	0.162577	0.505967	+	+	+	+
LSB1	R.....P	7	82	81	526	353	4748	2433	1.21706e-09	3.4983e-12	0.023091	0.260736	0.229265	+	+	+	+
LSB1	P..P.RR	7	82	14	526	2	4748	12	2.75236e-08	2.26145e-10	0.001853	0.059049	0.647059	+	+	+	+
LSB1	PP..[PY].R	7	82	16	526	15	4748	22	2.05531e-08	1.71675e-06	0.002507	0.074387	0.602484	+	+	+	+
LSB1	P.R....P	8	82	26	526	40	4748	188	1.8122e-07	8.57147e-08	0.004375	0.053681	0.24911	+	+	+	+
LSB1	P.[RCLT]....S	8	82	62	526	230	4748	1436	1.16612e-07	2.77603e-07	0.015664	0.053681	0.069583	-	-	-	+
LSB1	R[ARGHMW].......S	10	82	59	526	206	4748	1383	4.10553e-07	1.86269e-07	0.014013	0.027607	0.04	/	-	+	+
LSB3	PPL	3	48	29	502	99	4806	395	3.5786e-12	6.8043e-09	0.004533	0.079445	0.403846	+	+	+	+
LSB3	PPLP	4	48	22	502	27	4806	29	1.44708e-19	3.18012e-13	0.004185	0.08575	0.472222	+	+	+	+
LSB3	PP.P	4	48	33	502	102	4806	257	8.54813e-18	2.3839e-11	0.013746	0.197982	0.331924	+	+	+	+
LSB3	P.[LT]P	4	48	41	502	165	4806	779	3.17031e-15	2.12605e-12	0.010956	0.200504	0.421751	+	+	+	+
LSB3	P..PP	5	48	30	502	100	4806	297	2.14402e-14	4.85611e-09	0.013019	0.201765	0.357143	+	+	+	+
LSB3	P[PT]..P	5	48	33	502	132	4806	580	6.08688e-12	2.07187e-08	0.014327	0.215637	0.346856	+	+	+	+
LSB3	P.[LKV][PT]P	5	48	23	502	36	4806	158	8.80444e-13	9.17586e-12	0.00494	0.094578	0.441176	+	+	+	+
LSB3	A.[AIV].PP	6	48	14	502	8	4806	64	2.67262e-09	2.51738e-10	0.00279	0.042875	0.354167	-	+	-	+
LSB3	P..P.R	6	48	31	502	55	4806	187	4.07754e-18	1.32326e-15	0.010346	0.244641	0.544944	+	+	+	+
LSB3	P.L..R	6	48	30	502	62	4806	382	1.0196e-12	1.69119e-13	0.007498	0.189155	0.581395	+	+	+	+
LSB3	P.[LMT]P.R	6	48	26	502	11	4806	38	3.67745e-22	3.67745e-22	0.005928	0.189155	0.735294	+	+	+	+
LSB3	P.[LP]...R	7	48	32	502	87	4806	552	1.55031e-11	8.50559e-12	0.00959	0.141236	0.339394	+	+	+	+
LSB3	P.[LP][PT]..R	7	48	20	502	11	4806	60	2.58659e-14	4.29857e-15	0.005289	0.07314	0.318681	+	+	+	+
LSB3	A.[ADH].[PTW]..P	8	48	16	502	16	4806	102	4.07187e-09	2.95343e-09	0.004504	0.055485	0.283871	-	+	-	+
LSB3	A.[ADI].[PT][PS].P	8	48	13	502	5	4806	17	1.59738e-11	4.12074e-10	0.003487	0.065574	0.433333	-	+	-	+
LSB3	P..P.[RP]....P	11	48	20	502	14	4806	33	2.92017e-16	2.17192e-13	0.007904	0.177806	0.518382	+	+	+	+
LSB3	P[PTYV].P..........S	15	48	21	502	29	4806	92	6.32598e-13	5.6582e-10	0.013426	0.145019	0.248918	-	+	+	+
YSC84	PPL	3	51	30	524	103	4781	390	4.40508e-12	8.05439e-09	0.004243	0.071689	0.393333	+	+	+	+
YSC84	P[LY]P	3	51	33	524	131	4781	579	2.57162e-11	1.78413e-08	0.005007	0.064399	0.299435	+	+	+	/
YSC84	PP.P	4	51	35	524	107	4781	250	1.7839e-18	7.27719e-12	0.013804	0.157959	0.266393	+	+	+	+
YSC84	P[LMP].P	4	51	43	524	187	4781	714	4.71289e-16	2.51197e-11	0.017622	0.199271	0.263242	+	+	+	+
YSC84	P[LMP][LV]P	4	51	31	524	50	4781	149	7.67592e-19	1.42457e-16	0.00594	0.100851	0.395238	+	+	+	+
YSC84	P.[LT]P	4	51	49	524	173	4781	763	1.24646e-20	1.74138e-19	0.011286	0.228433	0.471178	+	+	+	+
YSC84	P.[AFP][PT]S	5	51	20	524	37	4781	170	7.95252e-10	7.62803e-09	0.003819	0.043742	0.266667	+	+	+	+
YSC84	P[PT]..P	5	51	36	524	137	4781	572	5.6706e-13	1.29401e-09	0.014652	0.17983	0.285714	+	+	+	+
YSC84	P..[LP]P	5	51	41	524	177	4781	705	1.28394e-14	3.09662e-10	0.017028	0.227217	0.310631	+	+	+	+
YSC84	P.LP.R	6	51	24	524	4	4781	11	1.37547e-23	1.37547e-23	0.005261	0.17497	0.774194	+	+	+	+
YSC84	P..P.R	6	51	36	524	57	4781	180	1.45178e-21	9.6076e-20	0.011512	0.274605	0.555283	+	+	+	+
YSC84	P...[PST]R	6	51	36	524	147	4781	740	5.48205e-11	1.13632e-08	0.010353	0.156744	0.352459	+	+	+	+
YSC84	P...[PT]R	6	51	29	524	83	4781	446	2.30104e-10	1.69926e-09	0.006619	0.116646	0.410256	+	+	+	+
YSC84	P..P..R	7	51	23	524	36	4781	216	1.48083e-10	3.03926e-11	0.008316	0.103281	0.289116	+	+	+	+
YSC84	P.[LPV]...R	7	51	33	524	113	4781	738	2.53059e-09	2.5689e-09	0.00973	0.122722	0.293605	+	+	+	+
YSC84	P.[RMT]....P	8	51	33	524	99	4781	529	1.60749e-11	1.23381e-10	0.012248	0.103281	0.196305	+	+	+	+
YSC84	P.[RP]....P	8	51	33	524	100	4781	458	1.67424e-12	1.57697e-10	0.017707	0.149453	0.196486	+	+	+	+
YSC84	P.[LMPS]..[RP]....P	11	51	25	524	32	4781	128	4.65808e-14	5.15387e-13	0.01106	0.131227	0.276215	+	/	+	+
YSC84	P.[LMS]..[RCP]....P	11	51	20	524	19	4781	105	3.32952e-11	1.45981e-11	0.0071	0.075334	0.247012	+	/	/	+
YSC84	P.[LPS][PY]......P	11	51	26	524	44	4781	106	8.15232e-16	1.62939e-11	0.014171	0.176185	0.289421	+	+	/	+
YSC84	P....[AR]....P	11	51	32	524	85	4781	379	4.86303e-13	3.02484e-11	0.016265	0.183475	0.262609	+	/	-	+
YSC84	P.......[PTW].[PST].P	13	51	22	524	33	4781	145	3.61514e-11	6.37939e-10	0.013549	0.133657	0.229645	/	+	+	+
YSC84	P.[PT]......[PS]...P	14	51	21	524	30	4781	104	7.64856e-12	1.39363e-09	0.011088	0.065614	0.137755	/	+	+	+
RVS167	P[NDCP]L	3	46	37	547	224	4762	1291	1.69737e-08	1.69763e-07	0.007586	0.052956	0.183761	+	-	+	-
RVS167	P[NCMP]L	3	46	37	547	193	4762	1018	3.72759e-10	2.33383e-09	0.006322	0.049261	0.205128	+	-	+	/
RVS167	LP.R	4	46	29	547	71	4762	369	9.15553e-12	3.14133e-13	0.005187	0.094828	0.48125	+	+	+	+
RVS167	P.LP	4	46	35	547	144	4762	479	5.2978e-14	5.31333e-11	0.008137	0.115764	0.374502	+	+	+	+
RVS167	PP[LV]P	4	46	20	547	43	4762	48	1.46052e-14	1.2326e-09	0.00402	0.05665	0.370968	+	+	+	+
RVS167	P[NP][PST]L	4	46	20	547	46	4762	178	7.86708e-10	3.22248e-09	0.003112	0.029557	0.25	+	+	+	+
RVS167	I[QFP][NMPV][DHPT]L	5	46	10	547	11	4762	53	6.33217e-07	5.52773e-07	0.001621	0.006158	0.1	+	-	-	-
RVS167	P.LP.R	6	46	25	547	7	4762	7	1.32834e-24	1.32834e-24	0.006224	0.116995	0.494792	+	+	+	+
RVS167	P..P.R	6	46	32	547	66	4762	175	4.63807e-18	1.28203e-16	0.011833	0.16133	0.358904	+	+	+	+
RVS167	P.L..R	6	46	29	547	73	4762	372	1.4127e-11	1.15126e-12	0.008364	0.116995	0.368217	+	+	+	+
RVS167	P[PT]...R	6	46	27	547	91	4762	424	9.77923e-10	5.47915e-09	0.008494	0.114532	0.354962	+	+	+	+
RVS167	P[PT][LPW]..R	6	46	21	547	30	4762	83	5.12415e-13	5.49017e-12	0.005317	0.102217	0.506098	+	+	+	+
RVS167	R..P..P	7	46	26	547	53	4762	149	2.92909e-14	1.19779e-12	0.007165	0.254926	0.936652	+	+	+	+
RVS167	P..P.[RNF]R	7	46	15	547	8	4762	27	1.35321e-11	6.57022e-12	0.004085	0.049261	0.31746	+	+	+	+
RVS167	PP..[PTY].R	7	46	17	547	17	4762	41	3.93752e-12	5.70883e-11	0.005706	0.061576	0.284091	+	+	+	+
RVS167	P..P.[RQHY].N	8	46	12	547	9	4762	32	9.66705e-09	2.94146e-08	0.003372	0.057882	0.451923	/	+	-	+
RVS167	P.[LP][PSY].R...E	10	46	9	547	0	4762	2	1.7537e-09	2.62434e-09	0.003242	0.04064	0.33	+	+	+	/
RVS167	P..P.[RQP]...E	10	46	12	547	9	4762	40	3.77686e-08	5.49072e-08	0.004863	0.083744	0.453333	+	+	+	+
RVS167	P.[LMT]P.[RQGTV]....P	11	46	12	547	2	4762	11	2.33382e-10	7.54146e-11	0.004993	0.039409	0.207792	+	/	-	+
RVS167	P.[LMT]P.[RGTV]....P	11	46	12	547	2	4762	7	4.9082e-11	7.54146e-11	0.004636	0.039409	0.223776	+	/	-	+
RVS167	P..P.[RM]....E	11	46	9	547	1	4762	11	6.37197e-08	1.59088e-08	0.003566	0.04064	0.3	+	+	+	+
RVS167	P.LP.[RH]......P	13	46	9	547	0	4762	1	1.30583e-09	7.73244e-09	0.004214	0.082512	0.515385	+	+	+	+
RVS167	P.LP.[RNS]......T	13	46	8	547	0	4762	2	2.69493e-08	1.19039e-07	0.003793	0.029557	0.205128	/	+	+	+
RVS167	P.LP.[RQPV].......S	14	46	9	547	1	4762	5	1.85956e-08	9.72205e-08	0.004085	0.046798	0.301587	/	+	-	+
PEX13	RP.W	4	73	15	518	2	4765	48	2.25443e-07	1.35369e-12	0.001188	0.046805	0.866667	+	/	+	-
PEX13	R[RLPW][GPSW]R	4	73	22	518	37	4765	213	1.02958e-06	1.34051e-07	0.001901	0.025203	0.291667	+	/	+	-
PEX13	P[LMP].P	4	73	50	518	181	4765	713	1.54837e-10	1.09238e-07	0.011068	0.137714	0.273703	+	/	+	+
PEX13	P.[RM]P	4	73	28	518	59	4765	224	1.80996e-08	1.21687e-07	0.002732	0.059406	0.478261	+	/	+	+
PEX13	T[NEPT][PY].P	5	73	18	518	26	4765	110	7.78133e-07	1.46381e-06	0.002079	0.009001	0.095238	-	/	+	+
PEX13	P..P.R	6	73	34	518	68	4765	171	8.28042e-12	1.08708e-09	0.007702	0.166517	0.475578	+	/	+	+
PEX13	P.[LMT]P.R	6	73	26	518	19	4765	30	7.66645e-14	7.66645e-14	0.004039	0.118812	0.647059	+	/	+	+
PEX13	P.[LMT]..R	6	73	39	518	108	4765	644	1.72695e-07	6.80653e-08	0.006653	0.129613	0.428571	+	/	+	+
PEX13	P..[RDP].[RDT]R	7	73	19	518	18	4765	112	5.47895e-07	1.80843e-08	0.003247	0.036004	0.243902	+	/	+	+
PEX13	P..[RFPW].[RLMF]R	7	73	20	518	25	4765	136	7.0313e-07	1.60905e-07	0.003386	0.047705	0.309942	+	/	+	+
PEX13	P....[RIPW]P	7	73	44	518	155	4765	692	1.41042e-08	2.90443e-06	0.01186	0.160216	0.297162	+	/	+	+
PEX13	P....[RNE]A	7	73	38	518	120	4765	745	1.64339e-06	3.51173e-06	0.006376	0.031503	0.108696	/	/	+	+
PEX13	P....[NQHMW]K	7	73	39	518	129	4765	801	1.968e-06	6.42706e-06	0.007207	0.014401	0.043956	/	/	-	+
PEX13	P....[NQHP]K	7	73	41	518	140	4765	863	1.3962e-06	5.4337e-06	0.008871	0.041404	0.102679	+	/	-	+
PEX13	P.[RETW]....P	8	73	41	518	117	4765	664	7.36982e-08	6.4102e-08	0.010672	0.087309	0.179963	/	/	/	+
PEX13	P.[RLMF][PY]......P	11	73	21	518	22	4765	77	1.52965e-08	2.45501e-08	0.005227	0.071107	0.299242	+	/	-	+
PEX13	P....[RQP]....P	11	73	40	518	114	4765	564	2.55108e-08	1.71861e-07	0.01691	0.145815	0.189696	/	/	/	+
PEX13	P....[RLP]....P	11	73	43	518	134	4765	732	6.983e-08	3.10271e-07	0.017939	0.164716	0.201987	/	/	+	+
PEX13	G[EHWV].........[NDCQM].F	14	73	19	518	19	4765	145	4.23994e-06	2.16758e-07	0.005267	0.015302	0.06391	-	/	-	-
PEX13	P.........P..P	14	73	32	518	76	4765	251	3.15399e-09	5.0833e-07	0.015326	0.141314	0.202842	-	/	+	+
PEX13	P..[ARMP].......[PT].P	14	73	25	518	31	4765	101	1.99972e-09	7.62256e-09	0.009722	0.107111	0.242363	/	/	/	+
PEX13	P..........P[PSTY].P	15	73	21	518	26	4765	72	1.33302e-08	4.34918e-07	0.014652	0.092709	0.139189	-	/	+	+
SHO1	R[KPSV].P	4	36	29	559	172	4761	839	1.78108e-10	7.44173e-09	0.006916	0.075	0.21875	+	+	+	+
SHO1	LP[PV]L	4	36	16	559	31	4761	111	5.30455e-11	3.99969e-10	0.002413	0.083929	0.701493	+	-	+	-
SHO1	L[MP][PV]L	4	36	16	559	35	4761	138	3.11997e-10	1.66107e-09	0.002557	0.083929	0.661972	+	-	+	-
SHO1	LP..P	5	36	30	559	123	4761	480	5.7359e-15	2.83833e-13	0.008356	0.257143	0.62069	+	+	+	+
SHO1	LP.[LTV]P	5	36	23	559	37	4761	136	4.27204e-16	4.27204e-16	0.004899	0.183929	0.757353	+	+	+	+
SHO1	L.[KPT].P	5	36	31	559	210	4761	1217	3.19449e-09	2.40631e-08	0.009653	0.164286	0.343284	+	/	+	/
SHO1	P[LP][PST].L	5	36	20	559	72	4761	254	1.50088e-10	2.55112e-08	0.00443	0.1	0.455285	+	+	/	+
SHO1	P[LK][PS]..P	6	36	17	559	38	4761	121	4.42895e-11	3.12644e-09	0.00407	0.148214	0.734513	+	+	+	+
SHO1	P[LS]...P	6	36	28	559	155	4761	732	1.73717e-10	1.02215e-08	0.009329	0.176786	0.382239	+	+	+	+
SHO1	S[LKMF]P..P	6	36	16	559	29	4761	120	2.73347e-10	1.10628e-09	0.003782	0.069643	0.371429	+	+	+	+
SHO1	K.[LPY]P..P	7	36	14	559	19	4761	49	2.6229e-11	2.26858e-09	0.00353	0.1375	0.785714	+	+	+	+
SHO1	K.L[PY]..P	7	36	12	559	9	4761	56	3.99494e-09	7.04846e-10	0.003026	0.125	0.833333	+	/	+	+
SHO1	P.[REMW].......P	11	36	24	559	102	4761	518	1.40234e-09	1.17868e-08	0.014624	0.130357	0.179803	+	+	/	+
SHO1	P..[ANCKT]...[PW].....P	14	36	15	559	21	4761	74	1.71033e-10	3.69117e-09	0.008825	0.019643	0.044898	/	+	-	+
NBP2	R.[APT]P	4	34	31	574	107	4748	546	6.36295e-18	4.05263e-18	0.006469	0.222868	0.741935	+	+	+	+
NBP2	I[HPT][RDHSW]D	4	34	15	574	44	4748	254	3.1174e-08	5.02298e-08	0.002671	0	0	/	-	+	-
NBP2	M[AP][PS]E	4	34	11	574	6	4748	37	6.783e-11	2.9705e-11	0.001836	0	0	-	-	-	-
NBP2	P.[IPY][PY]S	5	34	16	574	35	4748	141	4.04921e-11	1.22378e-09	0.003673	0.060078	0.352273	+	+	+	+
NBP2	P.[LKPY][PY]S	5	34	18	574	60	4748	208	3.23976e-11	1.75011e-08	0.004216	0.085271	0.435644	+	+	+	+
NBP2	R..[PV].P	6	34	24	574	83	4748	396	6.047e-13	9.05801e-12	0.008222	0.176357	0.461929	+	+	+	+
NBP2	D.[GW].[LKFTY]G	6	34	13	574	25	4748	120	8.19786e-09	5.90047e-08	0.003256	0	0	-	-	+	-
NBP2	P.R.[ALP]P	6	34	13	574	12	4748	34	6.6205e-13	8.83758e-11	0.003256	0.104651	0.692308	+	+	+	+
NBP2	R..P..P	7	34	23	574	61	4748	144	4.05263e-18	4.13785e-13	0.008348	0.306202	0.79	+	+	+	+
NBP2	TP.[RHW]..P	7	34	8	574	1	4748	24	6.30119e-08	3.5529e-09	0.002629	0.027132	0.222222	-	-	-	-
NBP2	R....P[PSY]...S	11	34	15	574	16	4748	71	3.91801e-12	3.32667e-11	0.007346	0.170543	0.5	+	+	+	+
NBP2	R..[GKMPV].[PT][PSY]...S	11	34	14	574	7	4748	41	9.96436e-13	1.16726e-12	0.006887	0.170543	0.533333	+	+	+	+
NBP2	R..[GKPV]..[PSW]...S	11	34	19	574	48	4748	234	7.94709e-11	9.8134e-10	0.010935	0.19186	0.377863	/	+	+	+
NBP2	S...[DMT]..[EGHMY].....[AHP]P	15	34	11	574	6	4748	24	2.09506e-10	8.49564e-09	0.008139	0.036822	0.097436	/	-	-	-
ABP1	P[PW]...KP	7	43	13	556	4	4757	14	2.07786e-14	3.97816e-12	0.002738	0.130186	0.928571	+	+	/	+
ABP1	P..[PV].KP	7	43	17	556	12	4757	38	5.30224e-16	3.52675e-13	0.003911	0.170243	0.85	+	+	+	+
ABP1	P[PS]..P.K	7	43	15	556	14	4757	47	5.56652e-13	2.0878e-10	0.00352	0.080114	0.444444	+	+	+	+
ABP1	P..P.[KP]P	7	43	17	556	23	4757	40	8.43782e-16	3.7064e-10	0.008408	0.171674	0.398671	-	+	+	+
ABP1	P..P.[KT]P	7	43	15	556	8	4757	47	5.56652e-13	1.74672e-12	0.003324	0.130186	0.764706	/	+	+	+
ABP1	P[PW]....P	7	43	26	556	85	4757	274	7.94626e-15	9.85237e-10	0.012486	0.188841	0.295302	-	+	/	+
ABP1	P.....[LKMW]P	8	43	34	556	153	4757	777	2.2488e-13	1.46067e-10	0.014861	0.150215	0.197368	/	+	-	+
ABP1	P.....[KMW]P	8	43	28	556	77	4757	410	1.20041e-13	2.64269e-12	0.008995	0.124464	0.270186	+	+	/	+
ABP1	L.......[ANK]P	10	43	37	556	212	4757	1265	4.0985e-11	4.51978e-09	0.013129	0.057225	0.085106	/	-	+	-
ABP1	P....KP..L	10	43	13	556	6	4757	24	1.19246e-12	1.15128e-10	0.003911	0.18598	0.928571	+	+	+	+
ABP1	P.[KW]...L..K	10	43	11	556	7	4757	52	2.35303e-08	4.39703e-08	0.003073	0.085837	0.545455	+	+	+	+
ABP1	P..[PY].K...L	10	43	18	556	8	4757	55	2.62364e-15	1.60094e-15	0.006425	0.243205	0.73913	+	+	+	+
ABP1	P..P.[KPW]...L	10	43	19	556	9	4757	57	2.9601e-16	2.9601e-16	0.007905	0.23319	0.575972	+	+	+	+
ABP1	P..[PWY].....L	10	43	35	556	141	4757	728	9.52421e-15	2.1847e-12	0.016062	0.346209	0.42087	+	+	+	/
ABP1	P..[PY].....L	10	43	34	556	129	4757	653	7.24794e-15	1.79822e-12	0.015224	0.346209	0.444037	+	+	+	+
BBC1	A[ET]S	3	45	33	535	160	4775	1035	4.69907e-10	1.18786e-08	0.00362	0	0	-	+	/	+
BBC1	P[RLV]P	3	45	36	535	179	4775	874	9.09695e-14	1.11129e-09	0.007542	0.082504	0.210909	+	+	/	+
BBC1	P[RK]P	3	45	27	535	92	4775	479	7.2673e-12	1.42697e-09	0.003785	0.046942	0.23913	+	+	/	+
BBC1	P.RP	4	45	25	535	28	4775	168	4.4874e-17	4.4874e-17	0.003702	0.11522	0.6	+	+	/	+
BBC1	K[RIMPSW].[ARNKP]P	5	45	28	535	93	4775	499	5.3754e-12	8.87509e-10	0.005101	0.014225	0.053763	+	+	/	+
BBC1	T..[ADGH]T	5	45	33	535	167	4775	1264	4.50179e-08	1.04105e-07	0.006143	0.002845	0.008929	-	-	/	-
BBC1	EK[QGHMV][EMPV].K	6	45	9	535	2	4775	23	8.32507e-09	9.01927e-09	0.001481	0	0	-	+	/	/
BBC1	P[KP]..[PST]S	6	45	24	535	59	4775	263	5.54e-13	5.01447e-10	0.006335	0.068279	0.207792	/	+	/	+
BBC1	P..P.RP	7	45	12	535	2	4775	11	1.19536e-13	8.68704e-12	0.00288	0.119488	0.8	+	+	/	+
BBC1	P.[NP]..[PV]S	7	45	18	535	26	4775	124	9.54739e-12	7.77708e-10	0.004991	0.046942	0.181319	/	+	/	/
BBC1	P[ARH].[PY]..P	7	45	16	535	17	4775	56	3.17646e-13	5.05037e-10	0.004607	0.078236	0.327381	+	+	/	+
BBC1	P....[RP]P	7	45	31	535	112	4775	425	1.5759e-15	3.51977e-10	0.01714	0.321479	0.3616	+	+	/	+
BBC1	A....[KP].P	8	45	27	535	89	4775	564	3.28932e-10	4.3971e-09	0.011052	0.068279	0.119107	/	+	/	+
BBC1	P.[RMPTWV][PV]...P	8	45	22	535	35	4775	158	5.15889e-14	1.36291e-11	0.010312	0.16074	0.300532	+	+	/	+
BBC1	P[RGMP].....S	8	45	36	535	197	4775	1086	3.52899e-11	1.0011e-07	0.015906	0.156472	0.189655	/	+	/	+
BBC1	S..[AEMPV][AWV]...P	9	45	21	535	44	4775	256	2.25088e-10	4.88128e-09	0.007295	0.046942	0.12406	-	-	/	+
BBC1	T....[AGP][PV]....P	12	45	19	535	21	4775	125	3.52912e-12	2.82159e-11	0.007295	0.055477	0.146617	/	+	/	+
BBC1	P.........[NP].[PTV]P	14	45	21	535	36	4775	123	4.95202e-14	7.70547e-10	0.014727	0.13798	0.180633	/	+	/	+
BBC1	P......[RHP][AQV]....S	14	45	18	535	27	4775	146	1.91275e-10	8.14918e-09	0.009873	0.049787	0.097222	-	/	/	+
HOF1	P.LP	4	37	36	570	143	4748	479	2.98332e-19	2.98332e-19	0.010074	0.288889	0.533123	/	+	+	+
HOF1	PP[LP]P	4	37	24	570	60	4748	75	1.31735e-18	9.17685e-14	0.009883	0.160684	0.302251	/	+	+	+
HOF1	LP[PSV].P	5	37	21	570	45	4748	115	9.61818e-14	2.59949e-12	0.00464	0.147009	0.589041	/	+	+	+
HOF1	LP.[LP]P	5	37	23	570	36	4748	82	5.40243e-17	4.26897e-16	0.004672	0.191453	0.761905	/	-	+	/
HOF1	P.[LV]PP	5	37	20	570	26	4748	62	2.56817e-15	9.22652e-15	0.004958	0.145299	0.544872	/	+	+	+
HOF1	P.LP.L	6	37	17	570	14	4748	54	6.65406e-13	3.45521e-14	0.003528	0.169231	0.891892	/	+	+	+
HOF1	P..P.L	6	37	28	570	105	4748	394	4.02464e-13	2.65227e-12	0.009661	0.25641	0.493421	/	+	+	+
HOF1	S[LFYV][PY]..P	6	37	22	570	52	4748	161	5.8801e-13	5.18269e-12	0.004958	0.070085	0.262821	/	-	-	-
HOF1	P..P.LP	7	37	19	570	13	4748	24	2.64012e-17	8.87171e-17	0.005434	0.211966	0.725146	/	+	+	+
HOF1	P..P..P	7	37	31	570	100	4748	245	1.40843e-18	3.99104e-16	0.017892	0.410256	0.426288	/	+	+	+
HOF1	P.[LP]...P	7	37	32	570	168	4748	656	5.86809e-13	2.54877e-11	0.01751	0.34188	0.362976	/	+	+	+
HOF1	P...[PWYV].[LS]P	8	37	19	570	36	4748	127	2.28542e-11	5.30953e-11	0.005339	0.123077	0.428571	/	+	+	/
HOF1	P..[RIP]..[PT]...S	11	37	22	570	35	4748	148	6.20715e-13	4.67992e-14	0.011027	0.121368	0.204611	/	+	+	+
HOF1	S......[RQLP][PSW]..P	12	37	25	570	78	4748	344	4.01403e-11	5.96403e-11	0.012267	0.14359	0.217617	/	+	+	+
HSE1	D[DQGHMFP][HILFV]F	4	29	17	553	74	4774	425	2.28914e-08	5.39852e-08	0.003186	0	0	-	-	+	-
HSE1	LP.K	4	29	21	553	101	4774	530	3.74807e-10	2.45937e-09	0.004025	0.147806	0.666667	+	+	+	+
HSE1	L[DMP].K	4	29	27	553	200	4774	1305	1.30599e-09	1.16133e-09	0.007714	0.147806	0.347826	+	+	+	+
HSE1	L[DP].K	4	29	26	553	174	4774	1129	1.00973e-09	6.96732e-10	0.007211	0.147806	0.372093	+	+	+	+
HSE1	F[AEH][FST]L	4	29	14	553	41	4774	298	1.33953e-07	2.34251e-08	0.002348	0	0	-	-	-	-
HSE1	P.[LV]P	4	29	26	553	194	4774	734	1.27629e-12	8.3729e-09	0.008552	0.230947	0.490196	+	/	+	+
HSE1	P[QP][PV]L	4	29	11	553	20	4774	93	8.82751e-09	2.7346e-08	0.001845	0.018476	0.181818	+	+	+	+
HSE1	K.[ANEGMP][DMFTWY]E	5	29	20	553	105	4774	691	6.09719e-08	6.21848e-08	0.00524	0	0	-	+	-	-
HSE1	P.LPP	5	29	12	553	23	4774	44	1.4662e-11	2.40455e-08	0.003354	0.138568	0.75	+	+	+	+
HSE1	L[MP].[DGKMV].L	6	29	15	553	52	4774	307	9.99034e-08	2.38174e-07	0.004025	0.055427	0.25	/	-	-	-
HSE1	P..P.K	6	29	22	553	79	4774	274	1.72799e-14	5.26807e-12	0.007924	0.297921	0.68254	+	+	+	+
HSE1	P.[LFP].PK	6	29	11	553	17	4774	78	9.0201e-09	4.55429e-08	0.003018	0.124711	0.75	+	+	+	+
HSE1	P..[PV]PK	6	29	12	553	7	4774	51	5.87869e-11	4.58358e-12	0.003522	0.138568	0.714286	+	+	+	+
HSE1	P.[LPV]P.K	6	29	21	553	19	4774	60	3.57919e-21	1.65092e-20	0.00654	0.277136	0.769231	+	+	+	+
HSE1	P.[LV]P.K	6	29	20	553	12	4774	42	1.91745e-21	1.91745e-21	0.005785	0.263279	0.826087	+	+	+	+
HSE1	E.[IT][ELV].[RGP]R	7	29	7	553	3	4774	23	3.34192e-07	3.90672e-07	0.002054	0	0	+	-	+	-
HSE1	L.[PW][RCKTV]..V	7	29	13	553	25	4774	144	1.2637e-08	1.5189e-08	0.003815	0.064665	0.307692	+	-	-	/
HSE1	P..P.KL	7	29	8	553	6	4774	25	3.86724e-08	3.39587e-07	0.002348	0.12933	1	+	+	/	-
PIN3	P[PV]R	3	49	25	538	91	4769	413	3.54839e-07	2.59472e-07	0.003002	0.049118	0.351351	+	+	+	+
PIN3	P[LP][LK]P	4	49	21	538	58	4769	120	3.21638e-09	8.12817e-08	0.003759	0.06927	0.395683	+	+	+	+
PIN3	P[LP][LV]P	4	49	21	538	56	4769	138	7.63307e-09	4.85015e-08	0.003002	0.06927	0.495495	+	+	+	+
PIN3	P.[LWY]P	4	49	34	538	158	4769	611	7.91979e-09	8.46643e-08	0.006112	0.099496	0.349558	+	+	+	+
PIN3	E.[NGMFY].D	5	49	42	538	225	4769	1584	5.90123e-07	4.33657e-09	0.007302	0	0	-	+	-	-
PIN3	P.LP.R	6	49	17	538	16	4769	6	1.68039e-12	7.25898e-11	0.003895	0.120907	0.666667	+	+	+	+
PIN3	PPL[PS].R	6	49	10	538	1	4769	2	1.12215e-08	2.73858e-10	0.001623	0.075567	1	+	+	+	+
PIN3	PP[LF]..R	6	49	12	538	8	4769	23	1.12634e-07	1.36642e-08	0.001947	0.083123	0.916667	+	+	+	+
PIN3	PP.[PW].R	6	49	15	538	6	4769	7	5.37172e-11	1.68039e-12	0.004111	0.123426	0.644737	+	+	+	+
PIN3	P.[LPW]..R	6	49	34	538	124	4769	587	6.60413e-09	3.6251e-10	0.009358	0.209068	0.479769	+	+	+	+
PIN3	P..[PW].R	6	49	28	538	83	4769	223	2.73006e-10	1.48406e-09	0.009222	0.202771	0.472141	+	+	+	+
PIN3	R...P.P	7	49	20	538	48	4769	193	2.60951e-07	1.37553e-07	0.005274	0.123426	0.502564	+	+	+	+
PIN3	R.....P	7	49	48	538	375	4769	2444	7.38978e-07	1.03971e-06	0.023205	0.260705	0.241259	+	/	+	+
PIN3	P..[PWY].[RFT]..I	9	49	14	538	11	4769	71	9.72751e-07	5.83037e-09	0.003408	0.04534	0.285714	+	-	+	-
PIN3	LP.[RNMF]......P	11	49	15	538	18	4769	79	6.47328e-07	9.57305e-08	0.005057	0.086902	0.368984	+	-	+	+
PIN3	P..P.[RGLM]....P	11	49	15	538	21	4769	38	2.93119e-08	4.30635e-07	0.005085	0.084383	0.356383	+	+	-	+
PIN3	R.....[PT]....P	12	49	25	538	80	4769	405	6.59844e-07	2.67256e-07	0.009087	0.124685	0.294643	/	+	+	+
FUS1	R[ST][ST]S	4	22	16	571	72	4763	276	4.6658e-11	5.58934e-10	0.0057	0.168675	0.636364	+	+	+	+
FUS1	S[AL][NQHFY]S	4	22	14	571	87	4763	516	5.5194e-07	7.46571e-07	0.005441	0.048193	0.190476	-	+	+	+
FUS1	R.[ST]SL	5	22	13	571	28	4763	131	1.77078e-10	1.10074e-10	0.005182	0.198795	0.825	+	+	+	+
FUS1	R[ST]S.L	5	22	11	571	19	4763	114	6.83358e-09	1.13476e-09	0.003562	0.150602	0.909091	+	-	+	+
FUS1	R[ST].[SW]L	5	22	15	571	33	4763	134	1.50637e-12	1.50637e-12	0.005829	0.210843	0.777778	+	-	+	+
FUS1	R[SV][ST][SV]L	5	22	9	571	12	4763	22	7.13894e-11	4.86929e-09	0.003239	0.123494	0.82	+	-	+	+
FUS1	P[RI]SSS	5	22	6	571	2	4763	17	1.223e-07	3.38417e-08	0.001943	0.045181	0.5	/	+	+	+
FUS1	R..R.[ST]S	7	22	10	571	21	4763	87	2.74182e-08	1.3969e-07	0.004534	0.189759	0.9	+	+	+	+
FUS1	S.[LTW]...W	7	22	14	571	49	4763	300	1.85064e-08	4.72259e-09	0.006801	0.006024	0.019048	/	-	+	-
FUS1	R..[RK]..SL	8	22	11	571	19	4763	88	3.62255e-09	5.67378e-09	0.0057	0.198795	0.75	+	+	+	+
FUS1	R..[RSY]..[SWY]L	8	22	13	571	44	4763	249	6.15095e-08	5.98175e-08	0.007773	0.198795	0.55	+	-	+	/
FUS1	S....[NDCQGLY].[NDSY]C	9	22	11	571	31	4763	173	3.23572e-07	5.00741e-07	0.006995	0.021084	0.064815	-	-	-	-
BOI1	L[MPS][NDES]S	4	23	19	555	140	4777	793	5.34112e-09	2.93724e-08	0.004259	0	0	-	-	-	-
BOI1	K[ANGHPV][DQHP].S	5	23	16	555	74	4777	454	1.03725e-08	1.03601e-08	0.00484	0	0	-	+	-	+
BOI1	K[AHMP][DCHKP].S	5	23	14	555	50	4777	315	1.93063e-08	1.18134e-08	0.00363	0	0	-	+	-	+
BOI1	P[RPV][QIP][RDGIKT]S	5	23	10	555	12	4777	90	5.68734e-09	5.4093e-10	0.002662	0.057971	0.363636	+	/	/	+
BOI1	S[QGIMY].[QMFPY]E	5	23	15	555	63	4777	418	3.45125e-08	1.54263e-08	0.004356	0	0	-	+	+	+
BOI1	S[QHTY].[NQMFY]E	5	23	15	555	66	4777	396	2.06128e-08	2.74999e-08	0.005082	0	0	-	+	-	+
BOI1	S[NQE].[AHLWY].L	6	23	17	555	81	4777	472	3.0587e-09	5.76201e-09	0.006099	0	0	-	-	-	-
BOI1	P.[RK]S..R	7	23	13	555	7	4777	35	7.00647e-15	7.00647e-15	0.005082	0.263768	0.866667	+	+	+	+
BOI1	R...[RNMS][LK].H	8	23	11	555	12	4777	89	2.72603e-09	3.95068e-10	0.004259	0.023188	0.090909	+	-	/	-
BOI1	R.....[QM][RNI]...E	12	23	10	555	10	4777	74	2.23221e-08	7.25822e-09	0.006389	0	0	/	+	-	+
BOI2	K[AKW][QGISTY][REGKS].L	6	19	14	586	53	4751	275	2.35142e-10	3.38497e-10	0.004775	0	0	+	/	/	-
BOI2	P.[RGHIKPS]S..R	7	19	13	586	38	4751	135	7.9955e-12	4.35028e-10	0.005401	0.308772	0.926316	+	/	/	+
BOI2	N[RGLMFV][KT].....K	9	19	16	586	69	4751	415	2.3992e-10	8.94223e-11	0.008698	0	0	+	/	/	+
BOI2	R..[AEGL].....[NCQIM]..K	13	19	16	586	54	4751	344	5.15724e-11	7.9955e-12	0.012564	0.031579	0.040724	/	/	/	+
CYK3	K[RHW][CGSV]G	4	33	11	579	16	4744	136	1.63647e-07	1.40799e-08	0.001784	0	0	/	+	+	/
CYK3	M[EHFP][PSW]K	4	33	8	579	5	4744	62	6.6841e-07	3.17682e-08	0.001297	0	0	+	+	+	+
CYK3	T[QPS][EHIPS]F	4	33	15	579	49	4744	270	2.75316e-08	9.4671e-08	0.002919	0	0	-	+	+	+
CYK3	T[QPS][EHIS]F	4	33	15	579	44	4744	234	7.59925e-09	2.76113e-08	0.002595	0	0	-	+	-	+
CYK3	T[ANQLMW][DQLKP]Y	4	33	15	579	55	4744	355	3.14266e-07	3.55495e-07	0.002919	0	0	-	-	+	-
CYK3	T[ANQLFW][DQLKP]Y	4	33	15	579	57	4744	396	8.19298e-07	5.34887e-07	0.002757	0	0	-	-	+	-
CYK3	EN[GLTW][NY]K	5	33	6	579	2	4744	12	1.26263e-07	4.029e-07	0.001216	0	0	/	+	+	-
CYK3	I[DELMP].[NCQLMP]N	5	33	19	579	92	4744	612	3.78258e-07	5.48108e-07	0.004662	0	0	-	-	-	-
CYK3	LE[LPTV][NKM]D	5	33	7	579	1	4744	21	6.25981e-08	5.33588e-09	0.001419	0.010101	0.142857	-	+	-	-
CYK3	K.P[PT]P	5	33	10	579	13	4744	35	6.93046e-10	1.05993e-07	0.002027	0.010101	0.1	+	+	+	+
CYK3	S[EMPV][LMPWY]VS	5	33	8	579	6	4744	54	3.47537e-07	7.13849e-08	0.001622	0	0	-	-	-	-
CYK3	TF[CHKMW][RPV]S	5	33	6	579	2	4744	6	1.77056e-08	4.029e-07	0.001216	0.010101	0.166667	+	-	-	+
CYK3	I[AEGL][QEGL]K[RQPV]S	6	33	5	579	0	4744	7	4.76296e-07	3.37211e-07	0.001216	0	0	+	-	+	+
CYK3	K[QI][IPT]N.P	6	33	6	579	0	4744	10	1.82271e-07	6.22201e-08	0.001459	0	0	/	+	-	-
CYK3	L..[PTY][SY][QMP]K	7	33	7	579	1	4744	16	1.02904e-07	5.33588e-08	0.001986	0	0	-	-	-	+
CYK3	F[DCIY][EPW][DT]...P	8	33	6	579	0	4744	9	3.8843e-07	3.11101e-07	0.00227	0	0	/	+	-	+
CYK3	I[REGHI]...[KPWV]...A	10	33	16	579	50	4744	350	5.19713e-07	4.4781e-07	0.006486	0	0	/	-	-	-
CYK3	R.[DMT][NLM]......A	11	33	11	579	15	4744	109	4.07298e-07	3.11011e-07	0.005351	0	0	-	+	+	+
CYK3	D..[NE]..[EKMT]D..D	11	33	9	579	4	4744	46	3.15747e-07	6.3972e-08	0.004459	0	0	-	+	-	+
BEM1-2	P[KP][PT]P	4	20	16	585	52	4750	88	3.63898e-13	3.98937e-13	0.011415	0.208955	0.364583	-	+	+	/
BEM1-2	P[KP][PV]P	4	20	17	585	59	4750	104	1.04917e-13	7.39776e-14	0.013734	0.244776	0.354978	-	+	+	/
BEM1-2	P.[RP]P	4	20	20	585	147	4750	419	7.93138e-12	5.54096e-12	0.021522	0.280597	0.259669	-	+	+	/
BEM1-2	AP.PP	5	20	11	585	13	4750	17	1.79768e-11	1.1521e-11	0.008383	0.119403	0.283688	-	/	+	/
BEM1-2	P[PV].PP	5	20	15	585	44	4750	51	2.04986e-13	3.77426e-12	0.013912	0.2	0.286325	-	+	+	/
BEM1-2	PP.[PYV]P	5	20	17	585	46	4750	52	1.28105e-15	6.29842e-15	0.014863	0.229851	0.308	-	+	+	+
BEM1-2	P[AP]..P	5	20	20	585	167	4750	542	1.0195e-10	9.10485e-11	0.024078	0.364179	0.301235	-	+	+	+
BEM1-2	P[AP].[PY]P	5	20	16	585	52	4750	59	4.17286e-14	1.19681e-12	0.015339	0.244776	0.317829	-	+	+	+
BEM1-2	R.[AP]..P	6	20	19	585	89	4750	356	3.20802e-11	1.02446e-13	0.008918	0.304478	0.68	+	+	+	+
BEM1-2	P[PV].P.S	6	20	13	585	26	4750	60	8.02102e-11	1.374e-11	0.00648	0.068657	0.211009	-	+	+	/
BEM1-2	R..P.PP	7	20	12	585	8	4750	8	1.50929e-13	3.18948e-14	0.006064	0.220896	0.72549	+	+	+	+
BEM1-2	K..PP.P	7	20	11	585	12	4750	7	1.50036e-12	2.11e-11	0.004578	0.167164	0.727273	+	+	+	/
BEM1-2	P[RNP].[PWY]..P	7	20	17	585	47	4750	60	6.04289e-15	2.84399e-14	0.013793	0.241791	0.349138	-	+	+	+
BEM1-2	P.[PV]P...S	8	20	16	585	27	4750	71	3.034e-13	1.28105e-15	0.01195	0.253731	0.422886	-	+	+	+
BEM1-2	K....P[PT].P	9	20	13	585	23	4750	35	8.37486e-12	1.41599e-11	0.008145	0.247761	0.605839	/	+	/	+
BEM1-2	P.PP.......P	12	20	13	585	14	4750	26	2.72483e-12	2.91716e-13	0.017122	0.214925	0.25	-	+	+	+
BEM1-2	P[PS]..[PV].....P..P	14	20	10	585	4	4750	6	6.04367e-11	2.27685e-11	0.009334	0.140299	0.299363	-	+	+	+
BZZ1-1	PP[PTV]P	4	18	18	583	42	4754	84	2.18388e-20	7.31823e-20	0.016986	0.422819	0.453237	+	+	+	+
BZZ1-1	PPPPP	5	18	16	583	11	4754	14	4.40158e-23	1.7001e-22	0.014665	0.409396	0.508333	+	+	+	+
BZZ1-1	PPP.P	5	18	18	583	26	4754	37	1.96329e-23	2.44349e-22	0.018331	0.463087	0.46	+	+	+	+
BZZ1-1	PPPPPP	6	18	15	583	3	4754	3	2.51358e-24	2.12313e-24	0.010082	0.35906	0.648485	+	+	+	+
BZZ1-1	P.PPPP	6	18	15	583	5	4754	6	7.43288e-23	1.59804e-22	0.013381	0.426174	0.579909	+	+	+	+
BZZ1-1	PP.PPP	6	18	15	583	8	4754	6	7.43288e-23	4.9807e-21	0.010265	0.369128	0.654762	+	+	+	+
BZZ1-1	PPP.PP	6	18	16	583	8	4754	7	2.12313e-24	3.87395e-23	0.011365	0.389262	0.623656	+	+	+	+
BZZ1-1	PP..PP	6	18	16	583	21	4754	27	1.23882e-20	9.74626e-19	0.013015	0.399329	0.558685	+	+	+	+
BZZ1-1	PPPP.P	6	18	16	583	8	4754	7	2.12313e-24	3.87395e-23	0.012893	0.392617	0.554502	+	+	+	+
BZZ1-1	P[PV]P..P	6	18	18	583	32	4754	58	1.81596e-21	8.56966e-21	0.015948	0.436242	0.498084	+	+	+	+
BZZ1-1	A.[NPT][PY].[PV]P	7	18	11	583	3	4754	8	2.23524e-15	1.3277e-15	0.00556	0.14094	0.461538	+	/	+	+
BZZ1-1	PP[PT]P...P	8	18	13	583	4	4754	6	6.0996e-19	2.10065e-18	0.009715	0.295302	0.553459	+	+	+	+
BZZ1-1	P[QP]..[PY]..P	8	18	16	583	24	4754	51	3.41004e-18	1.17753e-17	0.016131	0.308725	0.348485	+	+	+	+
BZZ1-2	P[PTY]PP	4	22	18	546	37	4787	77	3.83928e-16	1.79647e-16	0.012936	0.346369	0.444444	+	+	+	+
BZZ1-2	PP[PT]P	4	22	18	546	34	4787	60	5.1591e-17	5.4393e-17	0.012658	0.346369	0.454212	+	+	+	+
BZZ1-2	P[PS]PPP	5	22	17	546	14	4787	16	1.0777e-19	4.20046e-20	0.01136	0.349162	0.510204	+	+	+	+
BZZ1-2	P[PV][PT]PP	5	22	18	546	17	4787	17	6.53966e-21	6.53966e-21	0.011453	0.349162	0.506073	+	+	+	+
BZZ1-2	P[PV][PV]PP	5	22	17	546	19	4787	15	7.459e-20	1.3029e-18	0.012519	0.335196	0.444444	+	+	+	+
BZZ1-2	PPP[PV]P	5	22	17	546	18	4787	12	2.21428e-20	6.93774e-19	0.011453	0.351955	0.510121	+	+	+	+
BZZ1-2	P[ANMP][PV].P	5	22	19	546	67	4787	134	5.44279e-15	1.3359e-13	0.017712	0.385475	0.361257	+	+	+	+
BZZ1-2	P[ANP][PV].P	5	22	19	546	63	4787	120	2.02963e-15	4.93613e-14	0.01748	0.385475	0.366048	+	+	+	+
BZZ1-2	P[ANP][PV][PV]P	5	22	18	546	26	4787	19	1.30549e-20	1.39104e-18	0.014235	0.368715	0.429967	+	+	+	+
BZZ1-2	P[AEP].[PV]P	5	22	19	546	68	4787	129	3.87113e-15	1.69914e-13	0.017805	0.382682	0.356771	+	+	+	+
BZZ1-2	P.[PT]PPP	6	22	14	546	8	4787	8	7.2648e-17	1.03273e-16	0.009644	0.340782	0.586538	+	+	+	+
BZZ1-2	PP.P[PV]P	6	22	15	546	11	4787	8	3.48435e-18	3.52046e-17	0.008022	0.290503	0.601156	+	+	+	+
BZZ1-2	P[PV]P..P	6	22	18	546	33	4787	57	8.56229e-17	2.14957e-16	0.012797	0.343575	0.445652	+	+	+	+
BZZ1-2	P[PV]P...S	7	22	16	546	25	4787	84	4.10404e-13	1.30515e-14	0.008161	0.164804	0.335227	/	+	+	+
BZZ1-2	PP[PV][PV]..P	7	22	15	546	10	4787	8	5.55501e-18	3.76904e-17	0.011221	0.301676	0.446281	+	+	+	+
BZZ1-2	PP.P...S	8	22	16	546	26	4787	34	8.88346e-16	3.12872e-14	0.009923	0.212291	0.35514	/	+	+	+
BZZ1-2	P...P[PT]PP	8	22	14	546	6	4787	6	5.63908e-17	6.43303e-17	0.010015	0.304469	0.50463	/	+	+	/
BZZ1-2	PP[PT]P...P	8	22	13	546	4	4787	6	1.14829e-15	2.48738e-16	0.007511	0.276536	0.611111	+	+	+	+
BZZ1-2	P.PP.....S	10	22	14	546	19	4787	40	7.0276e-13	1.58925e-12	0.011174	0.265363	0.394191	/	+	+	+
BZZ1-2	P[PT]P[PV]........L	13	22	11	546	1	4787	6	1.15055e-12	3.03966e-14	0.00881	0.22067	0.415789	-	+	+	/
BZZ1-2	P.[AGP][PW]....[LTY]...S	13	22	11	546	5	4787	13	1.70138e-11	1.02818e-11	0.007836	0.150838	0.319527	-	-	-	+
SLA1-1	P[PT]PP	4	29	24	563	29	4763	69	2.8648e-21	2.08465e-23	0.012988	0.324138	0.442006	+	+	/	+
SLA1-1	P[LP][PY]P	4	29	25	563	44	4763	96	6.52171e-21	9.21475e-22	0.014738	0.337931	0.406077	/	+	/	/
SLA1-1	P.PPP	5	29	22	563	26	4763	37	3.35204e-21	1.59566e-20	0.013517	0.367816	0.481928	+	+	/	+
SLA1-1	PP.PP	5	29	24	563	28	4763	35	6.33425e-24	3.4526e-23	0.013924	0.36092	0.459064	/	+	/	+
SLA1-1	PPP.P	5	29	24	563	26	4763	31	2.10835e-24	1.00187e-23	0.014453	0.358621	0.439437	+	+	/	+
SLA1-1	P[PT]PPP	5	29	21	563	11	4763	14	2.21859e-23	2.10835e-24	0.010911	0.317241	0.514925	/	+	/	+
SLA1-1	PP.[PV]PP	6	29	18	563	8	4763	5	1.93898e-21	1.94426e-20	0.008183	0.282759	0.61194	/	+	/	+
SLA1-1	PPP.[PV]P	6	29	18	563	8	4763	9	2.38962e-20	1.94426e-20	0.008428	0.275862	0.57971	/	+	/	+
SLA1-1	P.P.[PV]P	6	29	22	563	24	4763	57	2.3718e-19	9.42421e-21	0.012906	0.326437	0.44795	/	+	/	+
SLA1-1	PP..[PT]P	6	29	21	563	24	4763	40	1.44024e-19	3.09003e-19	0.010626	0.310345	0.517241	/	+	/	/
SLA1-1	P[PT][PTV]P..P	7	29	18	563	10	4763	11	1.05356e-19	3.93403e-19	0.009608	0.243678	0.449153	/	+	/	+
SLA1-1	PP..[PV].S	7	29	17	563	15	4763	70	3.10352e-13	7.22588e-16	0.005456	0.121839	0.395522	-	+	/	+
SLA1-1	PP.[PV]P...P	9	29	15	563	1	4763	3	7.38672e-18	1.72649e-19	0.007817	0.232184	0.526042	/	+	/	+
SLA1-1	PP.P......P	11	29	20	563	14	4763	25	1.32123e-19	4.88001e-20	0.016977	0.37931	0.395683	/	+	/	/
SLA1-1	P......[PSV].PP	11	29	21	563	22	4763	59	1.08616e-17	5.31539e-19	0.017303	0.317241	0.324706	-	+	/	/
SLA1-1	P[QPT][PS]........P	12	29	24	563	37	4763	131	2.01398e-17	6.65939e-20	0.01942	0.377011	0.343816	/	+	/	+
SLA1-2	P[PT]PP	4	29	24	562	29	4764	69	2.95541e-21	2.17175e-23	0.012988	0.324138	0.442006	+	+	/	+
SLA1-2	P[LP][PY]P	4	29	25	562	43	4764	97	7.5535e-21	6.17691e-22	0.014738	0.337931	0.406077	+	+	/	/
SLA1-2	P.PPP	5	29	22	562	26	4764	37	3.45843e-21	1.65631e-20	0.013517	0.367816	0.481928	+	+	/	+
SLA1-2	PP.PP	5	29	24	562	27	4764	36	8.50599e-24	1.95412e-23	0.013924	0.36092	0.459064	+	+	/	+
SLA1-2	PPP.P	5	29	24	562	26	4764	31	2.1853e-24	1.04377e-23	0.014453	0.358621	0.439437	+	+	/	+
SLA1-2	P[PT]PPP	5	29	21	562	11	4764	14	2.29677e-23	2.1853e-24	0.010911	0.317241	0.514925	+	+	/	+
SLA1-2	PP.[PV]PP	6	29	18	562	8	4764	5	2.00209e-21	2.0047e-20	0.008183	0.282759	0.61194	+	+	/	+
SLA1-2	PPP.[PV]P	6	29	18	562	8	4764	9	2.46335e-20	2.0047e-20	0.008428	0.275862	0.57971	+	+	/	+
SLA1-2	P.P.[PV]P	6	29	22	562	24	4764	57	2.44029e-19	9.78285e-21	0.012906	0.326437	0.44795	+	+	/	+
SLA1-2	PP..[PT]P	6	29	21	562	24	4764	40	1.48247e-19	3.20177e-19	0.010626	0.310345	0.517241	/	+	/	/
SLA1-2	P[PT][PTV]P..P	7	29	18	562	10	4764	11	1.08501e-19	4.05606e-19	0.009608	0.243678	0.449153	+	+	/	+
SLA1-2	PP..[PV].S	7	29	17	562	15	4764	70	3.16559e-13	7.43552e-16	0.005456	0.121839	0.395522	-	+	/	+
SLA1-2	PP.[PV]P...P	9	29	15	562	1	4764	3	7.58856e-18	1.77131e-19	0.007817	0.232184	0.526042	+	+	/	+
SLA1-2	PP.P......P	11	29	20	562	14	4764	25	1.36018e-19	5.04871e-20	0.016977	0.37931	0.395683	/	+	/	/
SLA1-2	P......[PSV].PP	11	29	21	562	22	4764	59	1.11485e-17	5.50789e-19	0.017303	0.317241	0.324706	/	+	/	/
SLA1-2	P[QPT][PS]........P	12	29	24	562	37	4764	131	2.06569e-17	6.93667e-20	0.01942	0.377011	0.343816	/	+	/	+
SLA1-3	P[PV]R	3	24	17	554	94	4778	418	2.52851e-09	2.36547e-08	0.004769	0.108333	0.448276	+	+	/	+
SLA1-3	N[NTV][NQKPW]E	4	24	13	554	45	4778	354	5.81527e-07	2.98677e-08	0.00307	0	0	-	+	/	/
SLA1-3	P.[PV]P	4	24	20	554	145	4778	548	1.78042e-10	3.69098e-08	0.012498	0.211111	0.333333	+	+	/	+
SLA1-3	P.P.R	5	24	14	554	50	4778	182	1.3665e-09	2.59801e-08	0.006962	0.2	0.566929	+	+	/	+
SLA1-3	P.P[PS]R	5	24	12	554	6	4778	30	7.82266e-13	5.16714e-14	0.004385	0.138889	0.625	+	+	/	+
SLA1-3	PP[RNLT].N	5	24	9	554	15	4778	60	5.48382e-08	1.91282e-07	0.002467	0.041667	0.333333	+	+	/	/
SLA1-3	V[RQI]K[EGL]E	5	24	7	554	0	4778	13	8.78204e-09	8.39423e-11	0.001919	0	0	-	+	/	-
SLA1-3	P.VP.R	6	24	7	554	3	4778	5	1.73611e-09	5.58319e-08	0.002631	0.116667	0.875	+	+	/	+
SLA1-3	P[PV].P.R	6	24	12	554	11	4778	17	5.16714e-14	6.81019e-12	0.007345	0.205556	0.552239	+	+	/	+
SLA1-3	N...[MY][NGSV]N	7	24	11	554	25	4778	134	1.34092e-07	1.59477e-07	0.004221	0	0	-	+	/	/
SLA1-3	P.[ARQMPV]..[RQISW]E	7	24	17	554	59	4778	321	8.14103e-10	3.18886e-10	0.00729	0.116667	0.315789	-	+	/	+
SLA1-3	P.[AQV]..[REISTW]E	7	24	15	554	43	4778	274	1.00043e-08	1.16164e-09	0.005756	0.116667	0.4	-	+	/	+
SLA1-3	E.......[QGP]P	10	24	19	554	114	4778	626	1.20044e-08	3.04074e-08	0.015403	0.105556	0.135231	-	+	/	+
SLA1-3	P..[PY].[RNGMW].......P	14	24	12	554	21	4778	85	2.91432e-09	1.60558e-08	0.012114	0.213889	0.348416	+	+	/	+
