# Supplementary material for: Exhaustive search of linear information encoding protein-peptide recognition
Source: PLoS Comput Biol. 2017 Apr 20;13(4):e1005499. doi: 10.1371/journal.pcbi.1005499 (PMC5417721; doi:10.1371/journal.pcbi.1005499)
Supplement: S4 Table — The table gives in each row, the identification and description of the cognate binding protein (columns: UPID, GENE, and Protein); the coordinates in the binding protein of the interacting binding site (column: BEG and END); the method by which the interaction has been determined (column: Method); and the publication in which the interaction have been identified (column: PUBMID). (XLSX) [file pcbi.1005499.s004.xlsx]

## Sheet: Sheet2
KNOWN SH3 BINDING SITES OF GRB2 N-TERMINAL SH3 DOMAIN					IDENTIFICATION
UPID	Gene	Protein	BEG	END	Method	PMID
P50570	DNM2	Dynamin-2	801	870	surface plasmon resonance	15834155
Q05193	DNM1	Dynamin-1	806	851	surface plasmon resonance	15834155
Q05193	DNM1	Dynamin-1	751	805	surface plasmon resonance	15834155
Q07912	TNK2	Activated CDC42 kinase 1	929	940	peptide array	16137687
Q07912	TNK2	Activated CDC42 kinase 1	737	748	peptide array	16137687
Q07889	SOS1	Son of sevenless homolog 1	1149	1158	nuclear magnetic resonance	7773779
P50570	DNM2	Dynamin-2	742	870	surface plasmon resonance	16696976
Q13177	PAK2	Serine/threonine-protein kinase PAK 2	1	112	filter binding	16374509
Q13444	ADAM15	Disintegrin and metalloproteinase domain-containing protein 15	711	814	filter binding	16374509
Q13177	PAK2	Serine/threonine-protein kinase PAK 2	1	112	phage display	16374509
Q9Y2R2	PTPN22	Tyrosine-protein phosphatase non-receptor type 22	605	629	phage display	11882361
Q92918	MAP4K1	Mitogen-activated protein kinase kinase kinase kinase 1	291	327	two hybrid	9346925
Q92918	MAP4K1	Mitogen-activated protein kinase kinase kinase kinase 1	400	518	two hybrid	9346925
Q92918	MAP4K1	Mitogen-activated protein kinase kinase kinase kinase 1	391	404	peptide array	17474147
O15360	FANCA	Fanconi anemia group A protein	1404	1417	peptide array	17474147
P00519	ABL1	Proto-oncogene tyrosine-protein kinase ABL1	606	618	peptide array	17474147
O75369	FLNB	Filamin-B	240	253	peptide array	17474147
Q9NQ76	MEPE	Matrix extracellular phosphoglycoprotein	371	384	peptide array	17474147
Q8IZD9	DOCK3	Dedicator of cytokinesis protein 3	1848	1861	peptide array	17474147
Q92988	DLX4	Homeobox protein DLX-4	214	227	peptide array	17474147
O95886	DLGAP3	Disks large-associated protein 3	256	269	peptide array	17474147
P21333	FLNA	Filamin-A	267	280	peptide array	17474147
Q9H1R2	DUSP15	Dual specificity protein phosphatase 15	52	65	peptide array	17474147
Q14315	FLNC	Filamin-C	260	273	peptide array	17474147
P43699	NKX2-1	Homeobox protein Nkx-2.1	153	166	peptide array	17474147
P10301	RRAS	Ras-related protein R-Ras	199	212	peptide array	17474147
Q07890	SOS2	Son of sevenless homolog 2	1019	1032	peptide array	17474147
O95157	NXPH3	Neurexophilin-3	40	53	peptide array	17474147
Q9UPX8	SHANK2	SH3 and multiple ankyrin repeat domains protein 2	944	957	peptide array	17474147
O14490	DLGAP1	Disks large-associated protein 1	539	552	peptide array	17474147
Q9BYB0	SHANK3	SH3 and multiple ankyrin repeat domains protein 3	472	485	peptide array	17474147
O75167	PHACTR2	Phosphatase and actin regulator 2	153	166	peptide array	17474147
P47928	ID4	DNA-binding protein inhibitor ID-4	74	86	peptide array	17474147
Q9NR96	TLR9	Toll-like receptor 9	778	791	peptide array	17474147
Q9H9Y6	POLR1B	DNA-directed RNA polymerase I subunit RPA2	1904-01-18	May	peptide array	17474147
Q9P1A6	DLGAP2	Disks large-associated protein 2	575	588	peptide array	17474147
Q9Y2H0	DLGAP4	Disks large-associated protein 4	558	571	peptide array	17474147
O43918	AIRE	Autoimmune regulator	122	135	peptide array	17474147
O43493	TGOLN2	Trans-Golgi network integral membrane protein 2	248	260	peptide array	17474147
O43281	EFS	Embryonal Fyn-associated substrate	61	73	peptide array	17474147
P20810	CAST	Calpastatin	14	27	peptide array	17474147
Q9UHI7	SLC23A1	Solute carrier family 23 member 1	557	569	peptide array	17474147
Q9H1H9	KIF13A	Kinesin-like protein KIF13A	1465	1478	peptide array	17474147
Q13905	RAPGEF1	Rap guanine nucleotide exchange factor 1	280	293	peptide array	17474147
O14638	ENPP3	Ectonucleotide pyrophosphatase/phosphodiesterase family member 3	438	451	peptide array	17474147
Q15262	PTPRK	Receptor-type tyrosine-protein phosphatase kappa	696	709	peptide array	17474147
Q13796	SHROOM2	Protein Shroom2	1363	1375	peptide array	17474147
Q9BWW9	APOL5	Apolipoprotein L5	413	426	peptide array	17474147
Q13438	OS9	Protein OS-9	517	529	peptide array	17474147
Q8TB24	RIN3	Ras and Rab interactor 3	377	389	peptide array	17474147
P51816	AFF2	AF4/FMR2 family member 2	685	698	peptide array	17474147
O43390	HNRNPR	Heterogeneous nuclear ribonucleoprotein R	506	518	peptide array	17474147
Q9H5I1	SUV39H2	Histone-lysine N-methyltransferase SUV39H2	233	246	peptide array	17474147
O15085	ARHGEF11	Rho guanine nucleotide exchange factor 11	504	516	peptide array	17474147
Q9Y2D5	AKAP2	A-kinase anchor protein 2	982	995	peptide array	17474147
O60493	SNX3	Sorting nexin-3	85	98	peptide array	17474147
Q07889	SOS1	Son of sevenless homolog 1	1021	1034	peptide array	17474147
Q9H9L3	ISG20L2	Interferon-stimulated 20 kDa exonuclease-like 2	70	83	peptide array	17474147
Q9ULH1	ASAP1	Arf-GAP with SH3 domain, ANK repeat and PH domain-containing protein 1	718	731	peptide array	17474147
Q9BZM3	GSX2	GS homeobox 2	44	57	peptide array	17474147
Q13905	RAPGEF1	Rap guanine nucleotide exchange factor 1	450	463	peptide array	17474147
Q12923	PTPN13	Tyrosine-protein phosphatase non-receptor type 13	1532	1544	peptide array	17474147
P42684	ABL2	Tyrosine-protein kinase ABL2	657	669	peptide array	17474147
P23760	PAX3	Paired box protein Pax-3	207	220	peptide array	17474147
Q9UIF9	BAZ2A	Bromodomain adjacent to zinc finger domain protein 2A	1705	1718	peptide array	17474147
Q9BWF2	TRAIP	TRAF-interacting protein	433	445	peptide array	17474147
O00254	F2RL2	Proteinase-activated receptor 3	29	42	peptide array	17474147
Q16559	TAL2	T-cell acute lymphocytic leukemia protein 2	24	36	peptide array	17474147
Q14324	MYBPC2	Myosin-binding protein C, fast-type	75	87	peptide array	17474147
Q07889	SOS1	Son of sevenless homolog 1	1148	1159	isothermal titration calorimetry
Q07889	SOS1	Son of sevenless homolog 1	1177	1188	isothermal titration calorimetry
Q07889	SOS1	Son of sevenless homolog 1	1209	1220	isothermal titration calorimetry
Q07889	SOS1	Son of sevenless homolog 1	1287	1298	isothermal titration calorimetry
