# Supplementary material for: Exhaustive search of linear information encoding protein-peptide recognition
Source: PLoS Comput Biol. 2017 Apr 20;13(4):e1005499. doi: 10.1371/journal.pcbi.1005499 (PMC5417721; doi:10.1371/journal.pcbi.1005499)
Supplement: S5 Table — Each row gives the cognate interacting protein (column: Binding protein); the sequence of the interacting binding site (column: Binding site); the coordinates in the interacting protein of the binding site (columns: BEG and END); the motif we discovered representing the binding site (column MOT); the z-score and the p-value we obtained for the motif we discovered (columns ZS1 and PV1); and whether the binding site fall into any of the two canonical motifs (columns: PxxPxP and PxxPxK), or both (column: ALL), that were reported as recognized by the Grb2 SH3 domain. (XLSX) [file pcbi.1005499.s005.xlsx]

## Sheet: Sheet1
Binding protein	Binding site	BEG	END	MOT	ZS1	PV1	PxxPxP	PxxPxK	ALL
DYN1_HUMAN	STPMPPPVDDSWLQVQSVPAGRRSPTSSPTPQRRAPAVPPARPGSRGPAPGPPPA	751	805	[APS]P.P[PS]	5.764	2.5487e-19	0	0	0
ACK1_HUMAN	NPGARPPPPRAT	929	940	P[ALP]P	5.0297	1.043e-17	0	0	0
DLX4_HUMAN	PTSGYGNSFGAWYQ	214	227	P....G.[PS]	2.2444	1.3561e-11	0	0	0
DLGP3_HUMAN	KSTGWWSSDDNLDS	256	269	[APS]P.P[PS]	5.764	2.5487e-19	0	0	0
SHAN2_HUMAN	KLDNALQEEDEKAE	944	957	P..[PV]..K	5.9332	1.0836e-19	0	0	0
SHAN3_HUMAN	PGRKFIAVKAHSPQ	472	485	P..[PV]..K	5.9332	1.0836e-19	0	0	0
ID4_HUMAN	RLRRLVPTIPPNK	74	86	P..[PV]..K	5.9332	1.0836e-19	0	0	0
DLGP2_HUMAN	IQAGYSQDDECIPM	575	588	[APS]P.P[PS]	5.764	2.5487e-19	0	0	0
EFS_HUMAN	NRVKLLPAGPAPK	61	73	P..[PV]..K	5.9332	1.0836e-19	0	0	0
S23A1_HUMAN	TFLKYIPICPVFK	557	569	P..[PV]..K	5.9332	1.0836e-19	0	0	0
SHRM2_HUMAN	QRRKLLPKIPSPR	1363	1375	[PS]..P[EPS]R	3.999	1.9086e-15	0	0	0
OS9_HUMAN	KKKRVVPKKPPPS	517	529	P[ALP]P	5.0297	1.043e-17	0	0	0
HNRPR_HUMAN	RGGRGAPPPPRGR	506	518	[APS]P.P[PS]	5.764	2.5487e-19	0	0	0
ARHGB_HUMAN	DKDKWLPFFPKTK	504	516	P..[PV]..K	5.9332	1.0836e-19	0	0	0
ASAP1_HUMAN	DDDLDDKPSPIKKE	718	731	P..[PV]..K	5.9332	1.0836e-19	0	0	0
PTN13_HUMAN	RVKKLFPGQPAAE	1532	1544	P..[PV]..K	5.9332	1.0836e-19	0	0	0
BAZ2A_HUMAN	CHRPKMEAVPEGDW	1705	1718	P..P.R	4.9224	1.7939e-17	0	0	0
TRAIP_HUMAN	VMIRPLPVKPKTK	433	445	P..[PV]..K	5.9332	1.0836e-19	0	0	0
TAL2_HUMAN	KLRKLIPTHPPDK	24	36	P..[PV]..K	5.9332	1.0836e-19	0	0	0
MYPC2_HUMAN	VNGKELPDKPTIK	75	87	P..[PV]..K	5.9332	1.0836e-19	0	0	0
DYN2_HUMAN	AASFSAPPIPSRPGPQSVFANSDLFPAPPQIPSRPVRIPPGIPPGVPSRRPPAAPSRPTIIRPAEPSLLD	801	870	[APS]P.P[PS]	5.764	2.5487e-19	1	0	1
DYN1_HUMAN	GSALGGAPPVPSRPGASPDPFGPPPQVPSRPNRAPPGVPSRSGQAS	806	851	[APS]P.P[PS]	5.764	2.5487e-19	1	0	1
ACK1_HUMAN	PQVPPRVPIPPR	737	748	[APS]P.P[PS]	5.764	2.5487e-19	1	0	1
SOS1_HUMAN	VPPPVPPRRR	1149	1158	P..[PV]..K	5.9332	1.0836e-19	1	0	1
DYN2_HUMAN	STVSTPVPPPVDDTWLQSASSHSPTPQRRPVSSIHPPGRPPAVRGPTPGPPLIPVPVGAAASFSAPPIPSRPGPQSVFANSDLFPAPPQIPSRPVRIPPGIPPGVPSRRPPAAPSRPTIIRPAEPSLLD	742	870	[APS]P.P[PS]	5.764	2.5487e-19	1	0	1
PAK2_HUMAN	MSDNGELEDKPPAPPVRMSSTIFSTGGKDPLSANHSLKPLPSVPEEKKPRHKIISIFSGTEKGSKKKEKERPEISPPSDFEHTIHVGFDAVTGEFTGMPEQWARLLQTSNIT	1	112	P..[PV]..K	5.9332	1.0836e-19	1	0	1
ADA15_HUMAN	LGASYWYRARLHQRLCQLKGPTCQYRAAQSGPSERPGPPQRALLARGTKQASALSFPAPPSRPLPPDPVSKRLQAELADRPNPPTRPLPADPVVRSPKSQGPAK	711	814	P..[PV]..K	5.9332	1.0836e-19	1	0	1
PAK2_HUMAN	MSDNGELEDKPPAPPVRMSSTIFSTGGKDPLSANHSLKPLPSVPEEKKPRHKIISIFSGTEKGSKKKEKERPEISPPSDFEHTIHVGFDAVTGEFTGMPEQWARLLQTSNIT	1	112	P..[PV]..K	5.9332	1.0836e-19	1	0	1
PTN22_HUMAN	TAPRIDDEIPPPLPVRTPESFIVVE	605	629	[APS]P.P[PS]	5.764	2.5487e-19	1	0	1
M4K1_HUMAN	LKNPGKGPSIGDIEDEEPELPPAIPRRIRSTHRSSSL	291	327	P..[PV]..K	5.9332	1.0836e-19	1	0	1
M4K1_HUMAN	KPKFRSPSDEGPGSMGDDGQLSPGVLVRCASGPPPNSPRPGPPPSTSSPHLTAHSEPSLWNPPSRELDKPPLLPPKKEKMKRKGCALLVKLFNGCPLRIHSTAAWTHPSTKDQHLLLGA	400	518	P..[PV]..K	5.9332	1.0836e-19	0	1	1
M4K1_HUMAN	EDTPPPLPPKPKFR	391	404	P..[PV]..K	5.9332	1.0836e-19	0	1	1
FANCA_HUMAN	LQLIPRCPKKSFSH	1404	1417	P..P.K	5.3536	2.0282e-18	0	1	1
ABL1_HUMAN	KKKKTAPTPPKRS	606	618	P..[PV]..K	5.9332	1.0836e-19	1	0	1
FLNB_HUMAN	AKLKPGAPLKPKLN	240	253	P..[PV]..K	5.9332	1.0836e-19	0	1	1
MEPE_HUMAN	EFHYPPAPSKEKRK	371	384	[APS]P.P[PS]	5.764	2.5487e-19	0	1	1
DOCK3_HUMAN	GDTPPALPARTLRK	1848	1861	[APS]P.P[PS]	5.764	2.5487e-19	1	0	1
FLNA_HUMAN	AKLKPGAPLRPKLN	267	280	P..[PV]..K	5.9332	1.0836e-19	1	0	1
DUS15_HUMAN	VADTPEVPIKKHFK	52	65	P..[PV]..K	5.9332	1.0836e-19	0	1	1
FLNC_HUMAN	AKLKPGAPVRSKQL	260	273	P..[PV]..K	5.9332	1.0836e-19	1	0	1
NKX21_HUMAN	MAPLPSAPRRKRRV	153	166	P..[PV]..K	5.9332	1.0836e-19	1	0	1
RRAS_HUMAN	PPSPPSAPRKKGGG	199	212	P..[PV]..K	5.9332	1.0836e-19	0	1	1
SOS2_HUMAN	CKQPPRFPRKSTFS	1019	1032	P..[PV]..K	5.9332	1.0836e-19	0	1	1
NXPH3_HUMAN	GQPRPRVPRKRGHI	40	53	[APS]P.P[PS]	5.764	2.5487e-19	0	1	1
DLGP1_HUMAN	KKTPPPVPPRTTTK	539	552	P..[PV]..K	5.9332	1.0836e-19	1	0	1
PHAR2_HUMAN	PALPPSAPPKPRPK	153	166	P..[PV]..K	5.9332	1.0836e-19	0	1	1
TLR9_HUMAN	QAAVPGLPSRVKCG	778	791	[ALP]P.K	5.2995	2.6668e-18	1	0	1
DLGP4_HUMAN	KKTPPPVPPRTTSK	558	571	P..[PV]..K	5.9332	1.0836e-19	1	0	1
AIRE_HUMAN	LVPPPRLPTKRKAS	122	135	[APS]P.P[PS]	5.764	2.5487e-19	0	1	1
TGON2_HUMAN	SPNKVVPEQPSRK	248	260	P..[PV]..K	5.9332	1.0836e-19	1	0	1
ICAL_HUMAN	QMEGPHLPNKKKHK	14	27	P..[PV]..K	5.9332	1.0836e-19	0	1	1
KI13A_HUMAN	KFFKPLMPVKEEHK	1465	1478	P..P.K	5.3536	2.0282e-18	0	1	1
RPGF1_HUMAN	NSPPPALPPKKRQS	280	293	P..[PV]..K	5.9332	1.0836e-19	0	1	1
ENPP3_HUMAN	PYLTPDLPKRLHYA	438	451	[APS]P.P[PS]	5.764	2.5487e-19	1	0	1
PTPRK_HUMAN	FWNPPLAPRKGYNI	696	709	P..P.K	5.3536	2.0282e-18	0	1	1
APOL5_HUMAN	HQPAPPAPARKGRQ	413	426	P..[PV]..K	5.9332	1.0836e-19	1	0	1
RIN3_HUMAN	PAKKNLPTAPPRR	377	389	P..[PV]..K	5.9332	1.0836e-19	1	0	1
AFF2_HUMAN	RPNIPLAPEKKKYR	685	698	P..[PV]..K	5.9332	1.0836e-19	0	1	1
SUV92_HUMAN	CQCGPDCPNRIVQK	233	246	P..P.R	4.9224	1.7939e-17	1	0	1
SNX3_HUMAN	SKVVVPPLPGKAFL	85	98	P..P.K	5.3536	2.0282e-18	0	1	1
SOS1_HUMAN	PKPLPRFPKKYSYP	1021	1034	P..[PV]..K	5.9332	1.0836e-19	0	1	1
I20L2_HUMAN	TWKTPSFPKKKTAA	70	83	P..[PV]..K	5.9332	1.0836e-19	0	1	1
GSX2_HUMAN	SVSGPGCPSRKSGA	44	57	P..[PV]..K	5.9332	1.0836e-19	1	0	1
RPGF1_HUMAN	TDTPPALPEKKRRS	450	463	P..[PV]..K	5.9332	1.0836e-19	0	1	1
ABL2_HUMAN	MKKRNAPTPPKRS	657	669	P..[PV]..K	5.9332	1.0836e-19	1	0	1
PAX3_HUMAN	IDSEPDLPLKRKQR	207	220	P..P.K	5.3536	2.0282e-18	0	1	1
PAR3_HUMAN	NLAKPTLPIKTFRG	29	42	P..P.K	5.3536	2.0282e-18	0	1	1
SOS1_HUMAN	PVPPPVPPRRRP	1148	1159	P..[PV]..K	5.9332	1.0836e-19	1	0	1
SOS1_HUMAN	DSPPAIPPRQPT	1177	1188	P..[PV]..K	5.9332	1.0836e-19	1	0	1
SOS1_HUMAN	ESPPLLPPREPV	1209	1220	[APS]P.P[PS]	5.764	2.5487e-19	1	0	1
SOS1_HUMAN	IAGPPVPPRQST	1287	1298	[APS]P.P[PS]	5.764	2.5487e-19	1	0	1
